# Supplementary material for: Plant host and drought shape the root associated fungal microbiota in rice
Source: PeerJ. 2019 Sep 11;7:e7463. doi: 10.7717/peerj.7463 (PMC6744933; doi:10.7717/peerj.7463)
Supplement: Supplemental Information 1 [file peerj-07-7463-s011.gz]

Archive with 19 entries (16 files):
- data and code/data/RAxML_bestTree.Ascomycota
- data and code/data/abundance_data.csv
- data and code/data/ecological.parameters.csv
- data and code/data/metadata.csv
- data and code/data/align.fasta
- data and code/data/otu05_sequences.fasta
- data and code/data/OTUs_performance.csv
- data and code/data/file.contingency_tax_seqs.csv
- data and code/data/line_traits.csv
- data and code/data/file.otus.tax
- data and code/scripts/Ecology.R
- data and code/scripts/Phylogeny.R
- data and code/scripts/tree.R
- data and code/scripts/Correlations.R
- data and code/scripts/phylosignal.R
- data and code/scripts/.Rhistory
- data and code/data
- data and code/scripts
- data and code
