# Supplementary material for: Plant host and drought shape the root associated fungal microbiota in rice
Source: PeerJ. 2019 Sep 11;7:e7463. doi: 10.7717/peerj.7463 (PMC6744933; doi:10.7717/peerj.7463)
Supplement: Supplemental Information 1 [file peerj-07-7463-s011.gz › data and code/data/RAxML_bestTree.Ascomycota]

((((((((Otu118:0.00000100000050002909,Otu666:0.00000100000050002909):0.00000100000050002909,Otu062:0.00000100000050002909):0.00000100000050002909,Otu404:0.00000100000050002909):0.00000100000050002909,Otu243:0.00000100000050002909):0.00000100000050002909,Otu042:0.00000100000050002909):0.00000100000050002909,Otu569:0.00000100000050002909):0.00000100000050002909,(Otu096:0.00000100000050002909,((Otu664:0.00000100000050002909,Otu449:0.00000100000050002909):0.00000100000050002909,(Otu369:0.00000100000050002909,((((Otu687:0.00000100000050002909,((Otu532:0.00000100000050002909,Otu636:0.00000100000050002909):0.00000100000050002909,Otu665:0.00000100000050002909):0.00000100000050002909):0.00000100000050002909,(Otu894:0.00000100000050002909,(Otu034:0.00000100000050002909,Otu399:0.00000100000050002909):0.00000100000050002909):0.00000100000050002909):0.00000100000050002909,Otu567:0.00000100000050002909):0.00000100000050002909,(((((Otu131:0.06774921679666155716,(Otu566:0.00000100000050002909,Otu371:0.00000100000050002909):0.01604085282239814739):0.00000100000050002909,(Otu531:0.00000100000050002909,((((Otu294:0.01606766482525761111,Otu490:0.01668201648103601401):0.00000100000050002909,Otu445:0.03299758324025386241):0.00000100000050002909,(Otu489:0.01611385216505164392,((Otu214:0.00000100000050002909,Otu318:0.00000100000050002909):0.00000100000050002909,Otu851:0.00000100000050002909):0.01616487336999600233):0.00000100000050002909):0.00000100000050002909,((((((Otu405:0.00000100000050002909,(((Otu296:0.00000100000050002909,((Otu161:0.00000100000050002909,Otu398:0.00000100000050002909):0.00000100000050002909,Otu403:0.00000100000050002909):0.00000100000050002909):0.00000100000050002909,Otu317:0.00000100000050002909):0.00000100000050002909,Otu669:0.00000100000050002909):0.00000100000050002909):0.00000100000050002909,Otu529:0.00000100000050002909):0.00000100000050002909,(Otu316:0.00000100000050002909,(Otu844:0.00000100000050002909,Otu226:0.00000100000050002909):0.00000100000050002909):0.00000100000050002909):0.00000100000050002909,(Otu345:0.00000100000050002909,Otu368:0.00000100000050002909):0.00000100000050002909):0.00000100000050002909,(Otu127:0.00000100000050002909,(((Otu530:0.00000100000050002909,Otu447:0.00000100000050002909):0.00000100000050002909,(((((Otu866:0.00000100000050002909,((Otu400:0.00000100000050002909,(((Otu372:0.00000100000050002909,Otu401:0.00000100000050002909):0.00000100000050002909,Otu278:0.00000100000050002909):0.00000100000050002909,Otu213:0.00000100000050002909):0.00000100000050002909):0.00000100000050002909,Otu850:0.00000100000050002909):0.00000100000050002909):0.00000100000050002909,Otu402:0.00000100000050002909):0.00000100000050002909,Otu258:0.00000100000050002909):0.00000100000050002909,(Otu448:0.00000100000050002909,Otu295:0.00000100000050002909):0.00000100000050002909):0.00000100000050002909,Otu167:0.00000100000050002909):0.00000100000050002909):0.00000100000050002909,Otu837:0.00000100000050002909):0.00000100000050002909):0.00000100000050002909):0.00000100000050002909,(Otu452:0.00000100000050002909,Otu443:0.00000100000050002909):0.00000100000050002909):0.00000100000050002909):0.00000100000050002909):0.00000100000050002909):0.00000100000050002909,Otu212:0.01610138278349725061):0.01606203386266806185,(Otu875:0.01001261577761483959,Otu898:0.00000100000050002909):0.00622088838887317752):0.00000100000050002909,(((Otu528:0.00000100000050002909,Otu787:0.00000100000050002909):0.03253154909759763125,((((((((Otu033:0.00000100000050002909,Otu655:0.00000100000050002909):0.00000100000050002909,Otu596:0.00000100000050002909):0.00000100000050002909,Otu564:0.00000100000050002909):0.00000100000050002909,Otu135:0.00000100000050002909):0.00000100000050002909,(Otu595:0.00000100000050002909,Otu800:0.00000100000050002909):0.00000100000050002909):0.00000100000050002909,Otu240:0.00000100000050002909):0.00000100000050002909,Otu484:0.01610617572661121599):0.03224580763704681940,Otu005:0.00000100000050002909):0.01588933401834051462):0.00000100000050002909,(((((Otu880:0.00000100000050002909,Otu634:0.00000100000050002909):0.00000100000050002909,Otu029:0.00000100000050002909):0.01619569599044716479,(((((Otu660:0.00000100000050002909,Otu629:0.00000100000050002909):0.00000100000050002909,Otu442:0.00000100000050002909):0.00000100000050002909,((Otu396:0.00000100000050002909,((Otu366:0.00000100000050002909,(Otu892:0.00000100000050002909,Otu241:0.00000100000050002909):0.00000100000050002909):0.00000100000050002909,Otu659:0.00000100000050002909):0.00000100000050002909):0.00000100000050002909,Otu046:0.00000100000050002909):0.00000100000050002909):0.00000100000050002909,(Otu020:0.00000100000050002909,(Otu656:0.00000100000050002909,Otu715:0.00000100000050002909):0.00000100000050002909):0.00000100000050002909):0.00000100000050002909,((Otu057:0.01597357100022190474,((Otu298:0.28634680273292761887,(((Otu758:0.00000100000050002909,Otu869:0.00000100000050002909):0.00000100000050002909,(Otu571:0.00000100000050002909,Otu672:0.00000100000050002909):0.00000100000050002909):0.01573875246860172161,((Otu321:0.00000100000050002909,Otu007:0.00000100000050002909):0.00000100000050002909,Otu320:0.00000100000050002909):0.00000100000050002909):0.00000100000050002909):0.03288154793036781459,Otu719:0.00000100000050002909):0.03253401239602866923):0.00000100000050002909,((Otu558:0.01602526763850027972,(Otu714:0.00000100000050002909,Otu115:0.00000100000050002909):0.00000100000050002909):0.01598598493505875434,(((((((((Otu080:0.00000100000050002909,(Otu750:0.00000100000050002909,Otu031:0.00000100000050002909):0.00000100000050002909):0.00000100000050002909,(((Otu134:0.00000100000050002909,Otu114:0.00000100000050002909):0.00000100000050002909,(Otu515:0.00000100000050002909,(Otu382:0.00000100000050002909,((Otu798:0.00000100000050002909,Otu412:0.00000100000050002909):0.00000100000050002909,((((Otu550:0.00000100000050002909,Otu730:0.00000100000050002909):0.00000100000050002909,((Otu878:0.00000100000050002909,Otu395:0.00000100000050002909):0.00000100000050002909,(Otu389:0.00000100000050002909,Otu251:0.00000100000050002909):0.00000100000050002909):0.00000100000050002909):0.00000100000050002909,(Otu178:0.00000100000050002909,(Otu100:0.00000100000050002909,Otu085:0.00000100000050002909):0.00000100000050002909):0.00000100000050002909):0.00000100000050002909,Otu360:0.00000100000050002909):0.00000100000050002909):0.00000100000050002909):0.00000100000050002909):0.00000100000050002909):0.00000100000050002909,(Otu103:0.00000100000050002909,((Otu560:0.01626631768292746000,(((Otu292:0.00000100000050002909,Otu225:0.00000100000050002909):0.00000100000050002909,Otu577:0.01633074671907424474):0.01628253167762052506,(Otu276:0.00000100000050002909,Otu483:0.00000100000050002909):0.00000100000050002909):0.01622376856261032591):0.00000100000050002909,((((((((Otu879:0.00000100000050002909,Otu751:0.00000100000050002909):0.01627352984817544840,(((Otu836:0.00000100000050002909,Otu573:0.00000100000050002909):0.00000100000050002909,Otu462:0.00000100000050002909):0.00000100000050002909,Otu377:0.00000100000050002909):0.00000100000050002909):0.00974589425178652366,Otu747:0.00000100000050002909):0.00654745604354103113,((((((Otu507:0.00000100000050002909,Otu584:0.00000100000050002909):0.00000100000050002909,(((Otu147:0.00000100000050002909,((Otu234:0.01618709022304198192,Otu627:0.01626786774359978774):0.00000100000050002909,(Otu299:0.01633959966804907071,Otu542:0.01627293252972191254):0.00000100000050002909):0.00000100000050002909):0.00000100000050002909,Otu285:0.00000100000050002909):0.00000100000050002909,(Otu508:0.00000100000050002909,Otu427:0.00000100000050002909):0.00000100000050002909):0.00000100000050002909):0.00000100000050002909,(((((((((((((((Otu465:0.00000100000050002909,Otu332:0.00000100000050002909):0.00000100000050002909,(Otu330:0.00000100000050002909,(Otu301:0.00000100000050002909,Otu245:0.00000100000050002909):0.00000100000050002909):0.00000100000050002909):0.00000100000050002909,(Otu355:0.00000100000050002909,Otu216:0.00000100000050002909):0.00000100000050002909):0.00000100000050002909,Otu410:0.00000100000050002909):0.00000100000050002909,Otu424:0.00000100000050002909):0.00000100000050002909,(Otu611:0.00000100000050002909,Otu613:0.00000100000050002909):0.00000100000050002909):0.00000100000050002909,Otu506:0.00000100000050002909):0.00000100000050002909,Otu468:0.00000100000050002909):0.00000100000050002909,Otu205:0.00000100000050002909):0.00000100000050002909,((Otu281:0.00000100000050002909,Otu325:0.00000100000050002909):0.00000100000050002909,(((Otu426:0.00000100000050002909,(Otu174:0.00000100000050002909,((((Otu749:0.00000100000050002909,Otu545:0.00000100000050002909):0.01593040609975533706,(Otu676:0.00000100000050002909,(((Otu648:0.00000100000050002909,Otu651:0.00000100000050002909):0.00000100000050002909,Otu543:0.00000100000050002909):0.00000100000050002909,Otu581:0.00000100000050002909):0.00000100000050002909):0.00000100000050002909):0.01643041032592055736,Otu357:0.01618082275593737615):0.00000100000050002909,(((Otu578:0.00000100000050002909,Otu502:0.00000100000050002909):0.01608797197627584788,Otu250:0.00000100000050002909):0.01618090910365993854,((((((Otu180:0.00000100000050002909,Otu168:0.00000100000050002909):0.00000100000050002909,(Otu228:0.00000100000050002909,Otu877:0.00000100000050002909):0.00000100000050002909):0.00000100000050002909,((Otu893:0.00000100000050002909,Otu826:0.00000100000050002909):0.00000100000050002909,Otu588:0.00000100000050002909):0.00000100000050002909):0.00000100000050002909,Otu679:0.00000100000050002909):0.00000100000050002909,Otu896:0.01639479334843912603):0.01637225931421782549,(Otu828:0.01656640517460968021,Otu553:0.00000100000050002909):0.00000100000050002909):0.01623231172524561630):0.00000100000050002909):0.00000100000050002909):0.00000100000050002909):0.00000100000050002909,((((Otu383:0.00000100000050002909,Otu329:0.00000100000050002909):0.00000100000050002909,Otu300:0.00000100000050002909):0.00000100000050002909,((Otu217:0.00000100000050002909,Otu333:0.00000100000050002909):0.00000100000050002909,Otu767:0.00000100000050002909):0.00000100000050002909):0.00000100000050002909,Otu220:0.00000100000050002909):0.00000100000050002909):0.00000100000050002909,Otu260:0.00000100000050002909):0.00000100000050002909):0.00000100000050002909):0.00000100000050002909,Otu331:0.00000100000050002909):0.00000100000050002909,((Otu350:0.00000100000050002909,((((Otu387:0.00000100000050002909,(Otu203:0.00000100000050002909,((((((Otu509:0.00000100000050002909,((((Otu358:0.00000100000050002909,(Otu825:0.00000100000050002909,Otu814:0.00000100000050002909):0.00000100000050002909):0.00000100000050002909,Otu616:0.00000100000050002909):0.00000100000050002909,Otu261:0.00000100000050002909):0.00000100000050002909,Otu858:0.00000100000050002909):0.00000100000050002909):0.00000100000050002909,Otu262:0.00000100000050002909):0.00000100000050002909,Otu551:0.00000100000050002909):0.00000100000050002909,Otu153:0.00000100000050002909):0.00000100000050002909,(Otu852:0.00000100000050002909,(Otu705:0.00000100000050002909,(((Otu585:0.00000100000050002909,Otu356:0.00000100000050002909):0.00000100000050002909,Otu552:0.00000100000050002909):0.00000100000050002909,Otu417:0.00000100000050002909):0.00000100000050002909):0.00000100000050002909):0.00000100000050002909):0.00000100000050002909,Otu626:0.00000100000050002909):0.00000100000050002909):0.00000100000050002909):0.00000100000050002909,Otu328:0.00000100000050002909):0.00000100000050002909,(((Otu388:0.00000100000050002909,Otu386:0.00000100000050002909):0.00000100000050002909,Otu428:0.00000100000050002909):0.00000100000050002909,Otu466:0.00000100000050002909):0.00000100000050002909):0.00000100000050002909,((Otu470:0.00000100000050002909,Otu464:0.00000100000050002909):0.00000100000050002909,(Otu160:0.00000100000050002909,Otu768:0.00000100000050002909):0.00000100000050002909):0.00000100000050002909):0.00000100000050002909):0.00000100000050002909,((Otu438:0.00000100000050002909,Otu323:0.00000100000050002909):0.00000100000050002909,Otu347:0.00000100000050002909):0.00000100000050002909):0.00000100000050002909):0.00000100000050002909,(Otu253:0.00000100000050002909,Otu286:0.00000100000050002909):0.00000100000050002909):0.00000100000050002909,(Otu795:0.00000100000050002909,(Otu554:0.00000100000050002909,Otu469:0.00000100000050002909):0.00000100000050002909):0.00000100000050002909):0.00000100000050002909,Otu467:0.00000100000050002909):0.00000100000050002909):0.00000100000050002909,Otu860:0.00000100000050002909):0.00000100000050002909,((Otu271:0.06964926880714386592,(Otu876:0.00000100000050002909,(Otu547:0.00000100000050002909,(Otu324:0.00000100000050002909,Otu457:0.00000100000050002909):0.00000100000050002909):0.00000100000050002909):0.00000100000050002909):0.01636024274772174963,((((Otu623:0.00000100000050002909,(((((((Otu270:0.00000100000050002909,(Otu312:0.00000100000050002909,Otu848:0.00000100000050002909):0.00000100000050002909):0.00000100000050002909,(Otu334:0.00000100000050002909,Otu221:0.00000100000050002909):0.00000100000050002909):0.00000100000050002909,Otu587:0.00000100000050002909):0.00000100000050002909,((Otu314:0.00000100000050002909,(Otu579:0.00000100000050002909,Otu338:0.00000100000050002909):0.00000100000050002909):0.00000100000050002909,(((Otu309:0.00000100000050002909,(Otu302:0.00000100000050002909,(Otu156:0.00000100000050002909,Otu308:0.00000100000050002909):0.00000100000050002909):0.00000100000050002909):0.00000100000050002909,Otu572:0.00000100000050002909):0.00000100000050002909,Otu433:0.00000100000050002909):0.00000100000050002909):0.00000100000050002909):0.00000100000050002909,(Otu846:0.00000100000050002909,(Otu797:0.00000100000050002909,Otu678:0.00000100000050002909):0.00000100000050002909):0.00000100000050002909):0.00000100000050002909,((Otu415:0.00000100000050002909,(Otu254:0.01639501069141665809,(Otu471:0.01633472474083301484,Otu496:0.00000100000050002909):0.01641898648823340162):0.00000100000050002909):0.00000100000050002909,Otu863:0.00000100000050002909):0.00000100000050002909):0.00000100000050002909,(((Otu544:0.00000100000050002909,Otu580:0.00000100000050002909):0.00000100000050002909,(Otu218:0.00000100000050002909,Otu155:0.00000100000050002909):0.00000100000050002909):0.00000100000050002909,(Otu315:0.00000100000050002909,((((((Otu248:0.00000100000050002909,(Otu510:0.00000100000050002909,(Otu620:0.00000100000050002909,((((Otu110:0.00000100000050002909,(Otu474:0.00000100000050002909,Otu378:0.00000100000050002909):0.00000100000050002909):0.00000100000050002909,Otu352:0.00000100000050002909):0.00000100000050002909,(Otu177:0.00000100000050002909,Otu335:0.00000100000050002909):0.00000100000050002909):0.00000100000050002909,Otu476:0.00000100000050002909):0.00000100000050002909):0.00000100000050002909):0.00000100000050002909):0.00000100000050002909,((((Otu498:0.00000100000050002909,Otu390:0.00000100000050002909):0.00000100000050002909,((Otu827:0.00000100000050002909,((Otu189:0.00000100000050002909,Otu752:0.00000100000050002909):0.00000100000050002909,((Otu230:0.00000100000050002909,Otu874:0.00000100000050002909):0.00000100000050002909,Otu706:0.00000100000050002909):0.00000100000050002909):0.00000100000050002909):0.00000100000050002909,(((Otu556:0.00000100000050002909,((((Otu834:0.00000100000050002909,(Otu224:0.00000100000050002909,Otu559:0.00000100000050002909):0.00000100000050002909):0.00000100000050002909,Otu164:0.00000100000050002909):0.00000100000050002909,(((((Otu856:0.00000100000050002909,(Otu511:0.00000100000050002909,((Otu432:0.00000100000050002909,(((Otu246:0.00000100000050002909,Otu222:0.00000100000050002909):0.00000100000050002909,(((Otu741:0.01086703014228277038,Otu776:0.09847712576632712544):0.07919455183850068747,(Otu859:0.00000100000050002909,Otu249:0.00000100000050002909):0.01631428093873423663):0.00000100000050002909,(((Otu781:0.01610413217787989154,Otu586:0.00000100000050002909):0.01628342101975619599,Otu184:0.00000100000050002909):0.01638404102897119199,Otu549:0.01643971440114718255):0.00000100000050002909):0.00000100000050002909):0.00000100000050002909,((Otu113:0.01630902255462004721,Otu247:0.00000100000050002909):0.01639528579227953614,Otu499:0.01638876348107087128):0.00000100000050002909):0.00000100000050002909):0.00000100000050002909,Otu555:0.00000100000050002909):0.00000100000050002909):0.00000100000050002909):0.00000100000050002909,(Otu590:0.00000100000050002909,Otu290:0.00000100000050002909):0.00000100000050002909):0.00000100000050002909,((Otu602:0.00000100000050002909,(Otu349:0.00000100000050002909,(((((((Otu120:0.00000100000050002909,(Otu268:0.00000100000050002909,Otu256:0.00000100000050002909):0.00000100000050002909):0.00000100000050002909,Otu431:0.00000100000050002909):0.00000100000050002909,Otu481:0.00000100000050002909):0.00000100000050002909,Otu351:0.00000100000050002909):0.00000100000050002909,Otu143:0.00000100000050002909):0.00000100000050002909,(Otu058:0.00000100000050002909,Otu439:0.00000100000050002909):0.00000100000050002909):0.00000100000050002909,Otu493:0.00000100000050002909):0.00000100000050002909):0.00000100000050002909):0.00000100000050002909,(Otu416:0.00000100000050002909,Otu265:0.00000100000050002909):0.00000100000050002909):0.00000100000050002909):0.00000100000050002909,(Otu473:0.00000100000050002909,Otu819:0.00000100000050002909):0.00000100000050002909):0.00000100000050002909,(Otu624:0.00000100000050002909,(Otu618:0.00000100000050002909,(((Otu287:0.00000100000050002909,Otu264:0.00000100000050002909):0.00000100000050002909,(((((Otu847:0.00000100000050002909,((Otu379:0.00000100000050002909,Otu283:0.00000100000050002909):0.00000100000050002909,(Otu267:0.00000100000050002909,(Otu434:0.00000100000050002909,(Otu235:0.00000100000050002909,Otu478:0.00000100000050002909):0.00000100000050002909):0.00000100000050002909):0.00000100000050002909):0.00000100000050002909):0.00000100000050002909,((Otu482:0.00000100000050002909,Otu475:0.00000100000050002909):0.00000100000050002909,Otu336:0.00000100000050002909):0.00000100000050002909):0.00000100000050002909,Otu589:0.00000100000050002909):0.00000100000050002909,Otu871:0.00000100000050002909):0.00000100000050002909,(Otu840:0.00000100000050002909,((Otu727:0.00000100000050002909,Otu420:0.00000100000050002909):0.00000100000050002909,(((Otu291:0.00000100000050002909,Otu306:0.00000100000050002909):0.00000100000050002909,Otu339:0.00000100000050002909):0.00000100000050002909,(Otu359:0.00000100000050002909,(Otu288:0.00000100000050002909,Otu707:0.00000100000050002909):0.00000100000050002909):0.00000100000050002909):0.00000100000050002909):0.00000100000050002909):0.00000100000050002909):0.00000100000050002909):0.00000100000050002909,((((Otu453:0.01673478717440279526,(((((Otu525:0.00000100000050002909,Otu365:0.00000100000050002909):0.00000100000050002909,(Otu441:0.00000100000050002909,Otu367:0.00000100000050002909):0.00000100000050002909):0.00000100000050002909,((Otu658:0.00000100000050002909,Otu344:0.00000100000050002909):0.00000100000050002909,Otu191:0.00000100000050002909):0.00000100000050002909):0.00000100000050002909,(((Otu137:0.00000100000050002909,Otu123:0.00000100000050002909):0.03315925839592683694,Otu018:0.00000100000050002909):0.03320100164775212359,Otu901:0.00000100000050002909):0.00000100000050002909):0.00000100000050002909,Otu657:0.01614156091074778546):0.00000100000050002909):0.01631266909126035530,Otu684:0.01631729101190516201):0.00000100000050002909,((Otu342:0.01638389227607341472,(Otu263:0.00000100000050002909,(Otu210:0.01637450468917844501,Otu149:0.00000100000050002909):0.03329610866787429541):0.01638894044430890332):0.00000100000050002909,((Otu853:0.00000100000050002909,Otu460:0.00000100000050002909):0.01639544461588162208,Otu597:0.01670601845421630649):0.00000100000050002909):0.00000100000050002909):0.00000100000050002909,Otu503:0.00000100000050002909):0.00000100000050002909):0.00000100000050002909):0.00000100000050002909):0.00000100000050002909):0.00000100000050002909):0.00000100000050002909,((Otu472:0.00000100000050002909,Otu619:0.00000100000050002909):0.00000100000050002909,Otu839:0.00000100000050002909):0.00000100000050002909):0.00000100000050002909):0.00000100000050002909,Otu307:0.00000100000050002909):0.00000100000050002909,Otu171:0.00000100000050002909):0.00000100000050002909):0.00000100000050002909):0.00000100000050002909,Otu845:0.00000100000050002909):0.00000100000050002909,((Otu521:0.00000100000050002909,Otu391:0.00000100000050002909):0.00000100000050002909,Otu266:0.00000100000050002909):0.00000100000050002909):0.00000100000050002909):0.00000100000050002909,Otu219:0.00000100000050002909):0.00000100000050002909,(Otu305:0.00000100000050002909,Otu282:0.00000100000050002909):0.00000100000050002909):0.00000100000050002909,(Otu206:0.00000100000050002909,Otu232:0.00000100000050002909):0.00000100000050002909):0.00000100000050002909,Otu885:0.00000100000050002909):0.00000100000050002909):0.00000100000050002909):0.00000100000050002909):0.00000100000050002909):0.00000100000050002909,Otu621:0.00000100000050002909):0.00000100000050002909,((Otu668:0.05337150992909208552,(((Otu126:0.01617300433695734521,((Otu458:0.00000100000050002909,Otu867:0.00000100000050002909):0.00000100000050002909,Otu413:0.01617308311520953765):0.00000100000050002909):0.01635391549038285250,Otu857:0.00000100000050002909):0.01657178902876374135,Otu284:0.00000100000050002909):0.00000100000050002909):0.01638131201592256392,(Otu770:0.00000100000050002909,Otu829:0.00000100000050002909):0.01638205314927272671):0.00000100000050002909):0.00000100000050002909,Otu374:0.01638910973311821437):0.01631298968742478372):0.00000100000050002909):0.00000100000050002909,(Otu430:0.00000100000050002909,Otu677:0.00000100000050002909):0.01626264729109551041):0.01612858523051623888):0.00000100000050002909,((((Otu505:0.00000100000050002909,((Otu067:0.00000100000050002909,((((Otu815:0.00000100000050002909,Otu854:0.00000100000050002909):0.00000100000050002909,((((Otu097:0.00000100000050002909,Otu122:0.00000100000050002909):0.00000100000050002909,((((Otu326:0.00000100000050002909,(Otu440:0.05542290094979313020,Otu239:0.21792983542385116480):0.01598631113945093649):0.01607136854672805079,Otu202:0.00000100000050002909):0.01601865728014162729,Otu463:0.01602609501045544962):0.00000100000050002909,(Otu086:0.01607538735045400610,Otu614:0.01602611124644849963):0.00000100000050002909):0.00000100000050002909):0.00000100000050002909,Otu013:0.00000100000050002909):0.00000100000050002909,(Otu158:0.00000100000050002909,Otu065:0.00000100000050002909):0.00000100000050002909):0.00000100000050002909):0.00000100000050002909,Otu070:0.00000100000050002909):0.00000100000050002909,((Otu649:0.00000100000050002909,(((Otu455:0.00000100000050002909,((Otu179:0.00000100000050002909,((Otu726:0.00000100000050002909,Otu090:0.00000100000050002909):0.00000100000050002909,Otu159:0.00000100000050002909):0.00000100000050002909):0.00000100000050002909,(Otu615:0.00000100000050002909,((Otu111:0.00000100000050002909,(Otu259:0.00000100000050002909,(Otu105:0.00000100000050002909,Otu824:0.00000100000050002909):0.00000100000050002909):0.00000100000050002909):0.00000100000050002909,(Otu252:0.00000100000050002909,Otu794:0.00000100000050002909):0.00000100000050002909):0.00000100000050002909):0.00000100000050002909):0.00000100000050002909):0.00000100000050002909,Otu138:0.00000100000050002909):0.00000100000050002909,(Otu769:0.00000100000050002909,(Otu576:0.00000100000050002909,Otu142:0.00000100000050002909):0.00000100000050002909):0.00000100000050002909):0.00000100000050002909):0.00000100000050002909,((Otu119:0.00000100000050002909,Otu418:0.00000100000050002909):0.00000100000050002909,Otu701:0.00000100000050002909):0.00000100000050002909):0.00000100000050002909):0.00000100000050002909):0.00000100000050002909,((((Otu644:0.00000100000050002909,((Otu583:0.00000100000050002909,Otu083:0.00000100000050002909):0.00000100000050002909,(Otu380:0.00000100000050002909,(Otu006:0.00000100000050002909,(Otu025:0.00000100000050002909,Otu384:0.00000100000050002909):0.00000100000050002909):0.00000100000050002909):0.00000100000050002909):0.00000100000050002909):0.00000100000050002909,(((Otu027:0.00000100000050002909,Otu024:0.00000100000050002909):0.00000100000050002909,(Otu030:0.00000100000050002909,Otu068:0.00000100000050002909):0.00000100000050002909):0.00000100000050002909,Otu076:0.00000100000050002909):0.00000100000050002909):0.00000100000050002909,Otu023:0.00000100000050002909):0.00000100000050002909,Otu818:0.00000100000050002909):0.00000100000050002909):0.00000100000050002909):0.00000100000050002909,Otu546:0.00000100000050002909):0.00000100000050002909,(((Otu582:0.00000100000050002909,Otu009:0.00000100000050002909):0.00000100000050002909,Otu028:0.00000100000050002909):0.00000100000050002909,(((Otu504:0.00000100000050002909,Otu303:0.00000100000050002909):0.00000100000050002909,Otu048:0.00000100000050002909):0.00000100000050002909,((Otu304:0.01603232491124163828,Otu650:0.01615483288067303888):0.00000100000050002909,((Otu064:0.00000100000050002909,((((Otu084:0.00000100000050002909,Otu780:0.00000100000050002909):0.00000100000050002909,(((Otu738:0.00000100000050002909,Otu231:0.00000100000050002909):0.00000100000050002909,((Otu745:0.00000100000050002909,Otu479:0.00000100000050002909):0.00000100000050002909,(Otu106:0.00000100000050002909,Otu793:0.00000100000050002909):0.00000100000050002909):0.00000100000050002909):0.00000100000050002909,(((Otu098:0.00000100000050002909,Otu054:0.00000100000050002909):0.00000100000050002909,(Otu838:0.00000100000050002909,Otu812:0.00000100000050002909):0.00000100000050002909):0.00000100000050002909,Otu011:0.00000100000050002909):0.00000100000050002909):0.00000100000050002909):0.00000100000050002909,Otu703:0.00000100000050002909):0.00000100000050002909,Otu094:0.00000100000050002909):0.00000100000050002909):0.00000100000050002909,Otu129:0.01619729255766525280):0.00000100000050002909):0.00000100000050002909):0.00000100000050002909):0.00000100000050002909):0.00000100000050002909,Otu077:0.00000100000050002909):0.00000100000050002909):0.00000100000050002909,(Otu775:0.01602620717702107553,Otu002:0.01607665081468875184):0.00000100000050002909):0.00000100000050002909,(Otu723:0.00000100000050002909,Otu522:0.04882003327874904347):0.05104913891004394383):0.01615451665564594796,((((((Otu139:0.00000100000050002909,Otu133:0.00000100000050002909):0.00000100000050002909,(((Otu889:0.00000100000050002909,Otu477:0.00000100000050002909):0.00000100000050002909,(Otu779:0.00000100000050002909,Otu169:0.00000100000050002909):0.00000100000050002909):0.00000100000050002909,Otu884:0.00000100000050002909):0.00000100000050002909):0.00000100000050002909,Otu832:0.00000100000050002909):0.00000100000050002909,Otu888:0.00000100000050002909):0.00000100000050002909,Otu512:0.01685378655893829403):0.00000100000050002909,((Otu193:0.00000100000050002909,Otu132:0.00000100000050002909):0.00000100000050002909,((Otu204:0.00000100000050002909,Otu385:0.00000100000050002909):0.00000100000050002909,Otu855:0.00000100000050002909):0.00000100000050002909):0.01623055317090291508):0.01629078779167721786):0.00000100000050002909):0.00000100000050002909):0.00000100000050002909):0.00000100000050002909):0.00000100000050002909,(Otu014:0.00000100000050002909,(Otu101:0.00000100000050002909,(Otu843:0.00000100000050002909,((Otu176:0.00000100000050002909,Otu591:0.00000100000050002909):0.00000100000050002909,(((((((Otu681:0.00000100000050002909,((Otu150:0.00000100000050002909,(((((Otu622:0.00000100000050002909,(Otu311:0.00000100000050002909,Otu518:0.00000100000050002909):0.00000100000050002909):0.00000100000050002909,Otu376:0.00000100000050002909):0.00000100000050002909,(Otu081:0.00000100000050002909,(((Otu063:0.00000100000050002909,Otu061:0.00000100000050002909):0.00000100000050002909,Otu056:0.00000100000050002909):0.00000100000050002909,Otu154:0.00000100000050002909):0.00000100000050002909):0.00000100000050002909):0.00000100000050002909,Otu229:0.00000100000050002909):0.00000100000050002909,((Otu175:0.00000100000050002909,Otu019:0.00000100000050002909):0.00000100000050002909,Otu037:0.00000100000050002909):0.00000100000050002909):0.00000100000050002909):0.00000100000050002909,((Otu055:0.00000100000050002909,Otu041:0.00000100000050002909):0.00000100000050002909,(Otu646:0.00000100000050002909,Otu237:0.00000100000050002909):0.00000100000050002909):0.00000100000050002909):0.00000100000050002909):0.00000100000050002909,(Otu394:0.00000100000050002909,(Otu783:0.00000100000050002909,(((Otu340:0.00000100000050002909,Otu289:0.00000100000050002909):0.00000100000050002909,Otu272:0.00000100000050002909):0.00000100000050002909,Otu087:0.00000100000050002909):0.00000100000050002909):0.00000100000050002909):0.00000100000050002909):0.00000100000050002909,(Otu709:0.00000100000050002909,(Otu274:0.00000100000050002909,Otu236:0.00000100000050002909):0.00000100000050002909):0.00000100000050002909):0.00000100000050002909,Otu125:0.00000100000050002909):0.00000100000050002909,((((((((((((((((Otu500:0.00000100000050002909,Otu557:0.00000100000050002909):0.00000100000050002909,(((Otu208:0.00000100000050002909,Otu015:0.00000100000050002909):0.00000100000050002909,Otu494:0.00000100000050002909):0.00000100000050002909,Otu069:0.00000100000050002909):0.00000100000050002909):0.00000100000050002909,Otu653:0.00000100000050002909):0.00000100000050002909,Otu036:0.00000100000050002909):0.00000100000050002909,Otu021:0.00000100000050002909):0.00000100000050002909,(Otu862:0.00000100000050002909,Otu645:0.00000100000050002909):0.00000100000050002909):0.00000100000050002909,(((((Otu207:0.00000100000050002909,(Otu436:0.00000100000050002909,((((Otu562:0.00000100000050002909,(Otu480:0.00000100000050002909,(Otu170:0.00000100000050002909,(Otu140:0.00000100000050002909,(((Otu051:0.00000100000050002909,Otu082:0.00000100000050002909):0.00000100000050002909,Otu652:0.00000100000050002909):0.00000100000050002909,((Otu223:0.00000100000050002909,Otu092:0.00000100000050002909):0.00000100000050002909,Otu039:0.00000100000050002909):0.00000100000050002909):0.00000100000050002909):0.00000100000050002909):0.00000100000050002909):0.00000100000050002909):0.00000100000050002909,((((Otu195:0.00000100000050002909,Otu040:0.00000100000050002909):0.00000100000050002909,Otu501:0.00000100000050002909):0.00000100000050002909,((Otu043:0.00000100000050002909,(Otu209:0.00000100000050002909,(Otu724:0.00000100000050002909,(Otu654:0.00000100000050002909,Otu514:0.00000100000050002909):0.00000100000050002909):0.00000100000050002909):0.00000100000050002909):0.00000100000050002909,Otu593:0.00000100000050002909):0.00000100000050002909):0.00000100000050002909,((Otu107:0.00000100000050002909,Otu729:0.00000100000050002909):0.00000100000050002909,(Otu887:0.00000100000050002909,Otu273:0.00000100000050002909):0.00000100000050002909):0.00000100000050002909):0.00000100000050002909):0.00000100000050002909,(Otu811:0.00000100000050002909,Otu124:0.00000100000050002909):0.00000100000050002909):0.00000100000050002909,Otu883:0.00000100000050002909):0.00000100000050002909):0.00000100000050002909):0.00000100000050002909,Otu091:0.00000100000050002909):0.00000100000050002909,Otu895:0.00000100000050002909):0.00000100000050002909,Otu032:0.00000100000050002909):0.00000100000050002909,((Otu612:0.00000100000050002909,((Otu841:0.00000100000050002909,(Otu456:0.00000100000050002909,Otu146:0.00000100000050002909):0.00000100000050002909):0.00000100000050002909,(Otu238:0.00000100000050002909,((Otu361:0.00000100000050002909,((Otu099:0.00000100000050002909,Otu059:0.00000100000050002909):0.00000100000050002909,((Otu255:0.00000100000050002909,(Otu095:0.00000100000050002909,Otu053:0.00000100000050002909):0.00000100000050002909):0.00000100000050002909,Otu753:0.00000100000050002909):0.00000100000050002909):0.00000100000050002909):0.00000100000050002909,Otu437:0.00000100000050002909):0.00000100000050002909):0.00000100000050002909):0.00000100000050002909):0.00000100000050002909,(Otu130:0.00000100000050002909,Otu196:0.00000100000050002909):0.00000100000050002909):0.00000100000050002909):0.00000100000050002909):0.00000100000050002909,Otu897:0.00000100000050002909):0.00000100000050002909,Otu435:0.00000100000050002909):0.00000100000050002909,Otu419:0.00000100000050002909):0.00000100000050002909,Otu275:0.00000100000050002909):0.00000100000050002909,Otu520:0.00000100000050002909):0.00000100000050002909,Otu548:0.00000100000050002909):0.00000100000050002909,(((Otu868:0.00000100000050002909,Otu683:0.00000100000050002909):0.00000100000050002909,(Otu708:0.00000100000050002909,(Otu071:0.00000100000050002909,Otu735:0.00000100000050002909):0.00000100000050002909):0.00000100000050002909):0.00000100000050002909,(Otu519:0.00000100000050002909,Otu782:0.00000100000050002909):0.00000100000050002909):0.00000100000050002909):0.00000100000050002909,Otu038:0.00000100000050002909):0.00000100000050002909,Otu873:0.00000100000050002909):0.00000100000050002909):0.00000100000050002909,((Otu128:0.00000100000050002909,(Otu799:0.00000100000050002909,(Otu233:0.00000100000050002909,(Otu830:0.00000100000050002909,((Otu816:0.00000100000050002909,((Otu310:0.00000100000050002909,((((Otu016:0.00000100000050002909,(Otu194:0.00000100000050002909,(Otu066:0.00000100000050002909,(((((Otu710:0.00000100000050002909,Otu079:0.00000100000050002909):0.00000100000050002909,(((Otu592:0.00000100000050002909,(((Otu198:0.01595592801077877487,((Otu190:0.00000100000050002909,Otu363:0.00000100000050002909):0.00000100000050002909,(((Otu373:0.01628100819143611308,Otu605:0.01625073357323783552):0.00000100000050002909,Otu755:0.00000100000050002909):0.00000100000050002909,Otu667:0.01618150229828459186):0.03332246075914702815):0.03310637691900517737):0.00000100000050002909,(((Otu353:0.00000100000050002909,Otu148:0.00000100000050002909):0.00000100000050002909,(Otu327:0.00000100000050002909,Otu423:0.00000100000050002909):0.00000100000050002909):0.00000100000050002909,(((Otu821:0.00000100000050002909,Otu534:0.01722502765021621807):0.03337440766446736484,(Otu362:0.00000100000050002909,Otu343:0.01649078414367901452):0.01623477294405946750):0.00000100000050002909,((Otu865:0.00000100000050002909,Otu257:0.00000100000050002909):0.00000100000050002909,Otu685:0.00000100000050002909):0.00000100000050002909):0.01610317456262868110):0.00000100000050002909):0.01615709409494698809,(Otu008:0.01637340728664395811,Otu886:0.00000100000050002909):0.00000100000050002909):0.00000100000050002909):0.00000100000050002909,Otu166:0.00000100000050002909):0.00000100000050002909,Otu625:0.00000100000050002909):0.00000100000050002909):0.00000100000050002909,(((((Otu269:0.00000100000050002909,Otu820:0.00000100000050002909):0.00000100000050002909,Otu831:0.00000100000050002909):0.00000100000050002909,Otu381:0.00000100000050002909):0.00000100000050002909,Otu731:0.00000100000050002909):0.00000100000050002909,Otu052:0.00000100000050002909):0.00000100000050002909):0.00000100000050002909,((Otu682:0.00000100000050002909,Otu680:0.00000100000050002909):0.00000100000050002909,(((Otu459:0.00000100000050002909,((Otu804:0.00000100000050002909,Otu732:0.00000100000050002909):0.00000100000050002909,((Otu696:0.00000100000050002909,((Otu842:0.00000100000050002909,((Otu882:0.00000100000050002909,Otu078:0.00000100000050002909):0.00000100000050002909,((Otu513:0.00000100000050002909,Otu864:0.00000100000050002909):0.00000100000050002909,(Otu393:0.00000100000050002909,(Otu849:0.00000100000050002909,Otu870:0.00000100000050002909):0.00000100000050002909):0.00000100000050002909):0.00000100000050002909):0.00000100000050002909):0.00000100000050002909,((Otu145:0.00000100000050002909,Otu647:0.00000100000050002909):0.00000100000050002909,Otu313:0.00000100000050002909):0.00000100000050002909):0.00000100000050002909):0.00000100000050002909,Otu089:0.00000100000050002909):0.00000100000050002909):0.00000100000050002909):0.00000100000050002909,Otu341:0.00000100000050002909):0.00000100000050002909,Otu337:0.00000100000050002909):0.00000100000050002909):0.00000100000050002909):0.00000100000050002909,Otu026:0.00000100000050002909):0.00000100000050002909):0.00000100000050002909):0.00000100000050002909):0.00000100000050002909,Otu425:0.00000100000050002909):0.00000100000050002909,Otu746:0.00000100000050002909):0.00000100000050002909,Otu766:0.00000100000050002909):0.00000100000050002909):0.00000100000050002909,Otu784:0.00000100000050002909):0.00000100000050002909):0.00000100000050002909,Otu197:0.00000100000050002909):0.00000100000050002909):0.00000100000050002909):0.00000100000050002909):0.00000100000050002909):0.00000100000050002909,Otu188:0.00000100000050002909):0.00000100000050002909):0.00000100000050002909,((Otu835:0.01626735165465072533,(((Otu861:0.00000100000050002909,Otu074:0.00000100000050002909):0.00000100000050002909,Otu012:0.00000100000050002909):0.01630812107566498304,(Otu561:0.00000100000050002909,Otu516:0.00000100000050002909):0.00000100000050002909):0.01632230350810515845):0.00000100000050002909,(Otu049:0.01621726234710512207,((Otu407:0.00000100000050002909,((Otu661:0.01579318861052755527,Otu485:0.00000100000050002909):0.01566243255625707903,Otu524:0.00000100000050002909):0.03198125441678845160):0.01551685786550206433,(Otu756:0.01811420091241967151,(Otu744:0.00000100000050002909,Otu601:0.00000100000050002909):0.01601736787903515133):0.03536438634468956621):0.01714492463114914572):0.00000100000050002909):0.00000100000050002909):0.00000100000050002909):0.00000100000050002909):0.00000100000050002909):0.00000100000050002909):0.00000100000050002909):0.00000100000050002909,Otu725:0.00000100000050002909):0.00000100000050002909,Otu728:0.00000100000050002909):0.00000100000050002909,(Otu004:0.00000100000050002909,(Otu517:0.00000100000050002909,Otu748:0.00000100000050002909):0.00000100000050002909):0.00000100000050002909):0.00000100000050002909,((Otu392:0.01622577766666692331,(Otu429:0.00000100000050002909,((((Otu693:0.00000100000050002909,(((Otu346:0.00000100000050002909,Otu806:0.00000100000050002909):0.00000100000050002909,(Otu192:0.00000100000050002909,(Otu451:0.00000100000050002909,Otu409:0.00000100000050002909):0.00000100000050002909):0.00000100000050002909):0.00000100000050002909,Otu737:0.00000100000050002909):0.00000100000050002909):0.01592916027376367269,((Otu691:0.03250023102176460843,Otu774:0.01591481705421015150):0.00000100000050002909,((Otu695:0.00000100000050002909,((Otu692:0.00000100000050002909,((Otu640:0.00000100000050002909,Otu639:0.00000100000050002909):0.00000100000050002909,Otu694:0.00000100000050002909):0.00000100000050002909):0.00000100000050002909,((Otu088:0.00000100000050002909,Otu604:0.00000100000050002909):0.00000100000050002909,(Otu671:0.00000100000050002909,Otu789:0.00000100000050002909):0.00000100000050002909):0.00000100000050002909):0.00000100000050002909):0.00000100000050002909,Otu535:0.00000100000050002909):0.00000100000050002909):0.00000100000050002909):0.03366523460648986749,(Otu461:0.00000100000050002909,(Otu414:0.00000100000050002909,Otu702:0.00000100000050002909):0.00000100000050002909):0.00000100000050002909):0.01579409761759291778,(Otu628:0.06930975824214045955,(Otu422:0.00000100000050002909,Otu421:0.03296129935448302573):0.00000100000050002909):0.01623495678116884666):0.01742375609364432698):0.01641802430760869527):0.00000100000050002909,Otu771:0.00000100000050002909):0.00000100000050002909):0.00000100000050002909,(Otu003:0.01626764068032766214,(Otu144:0.00000100000050002909,Otu890:0.00000100000050002909):0.01632255402919196088):0.00000100000050002909):0.00000100000050002909,Otu045:0.03323958867451643623):0.01615442463935165898):0.00000100000050002909):0.00000100000050002909):0.00000100000050002909):0.01601271433054484924,Otu199:0.00000100000050002909):0.00000100000050002909,Otu786:0.01601764952512749543):0.00000100000050002909):0.00000100000050002909):0.00000100000050002909):0.00000100000050002909):0.00000100000050002909):0.00000100000050002909):0.00000100000050002909):0.00000100000050002909,((((Otu044:0.00000100000050002909,Otu116:0.00000100000050002909):0.00000100000050002909,(Otu279:0.00000100000050002909,((Otu370:0.00000100000050002909,((Otu734:0.00000100000050002909,Otu600:0.00000100000050002909):0.00000100000050002909,Otu833:0.00000100000050002909):0.00000100000050002909):0.00000100000050002909,(Otu491:0.00000100000050002909,(Otu047:0.00000100000050002909,((Otu050:0.00000100000050002909,Otu568:0.00000100000050002909):0.00000100000050002909,((Otu718:0.00000100000050002909,Otu151:0.00000100000050002909):0.00000100000050002909,((((Otu635:0.00000100000050002909,Otu073:0.00000100000050002909):0.00000100000050002909,(((Otu060:0.01689510294449007854,(Otu533:0.00000100000050002909,Otu754:0.00000100000050002909):0.00000100000050002909):0.01600530478530188053,((Otu215:0.11655165566506064945,((Otu244:0.01578514181584906098,Otu688:0.03183313665220327549):0.00000100000050002909,(Otu200:0.00000100000050002909,(Otu757:0.00000100000050002909,Otu772:0.00000100000050002909):0.00000100000050002909):0.00000100000050002909):0.01118077434572097885):0.05940907655717112684,(Otu717:0.01569909725351996410,Otu785:0.00000100000050002909):0.07129992503203971821):0.03352453481454787526):0.00000100000050002909,Otu227:0.00000100000050002909):0.00000100000050002909):0.00000100000050002909,(Otu872:0.00000100000050002909,((((Otu570:0.00000100000050002909,((Otu444:0.00000100000050002909,(Otu093:0.00000100000050002909,(Otu881:0.00000100000050002909,(Otu492:0.00000100000050002909,Otu152:0.00000100000050002909):0.00000100000050002909):0.00000100000050002909):0.00000100000050002909):0.00000100000050002909,(((Otu162:0.00000100000050002909,((Otu599:0.00000100000050002909,Otu186:0.00000100000050002909):0.00000100000050002909,Otu446:0.00000100000050002909):0.00000100000050002909):0.00000100000050002909,Otu112:0.00000100000050002909):0.00000100000050002909,((((Otu663:0.00000100000050002909,Otu637:0.00000100000050002909):0.00000100000050002909,(Otu823:0.00000100000050002909,Otu102:0.00000100000050002909):0.00000100000050002909):0.00000100000050002909,((Otu072:0.00000100000050002909,(Otu187:0.00000100000050002909,(Otu035:0.00000100000050002909,((Otu108:0.00000100000050002909,Otu319:0.00000100000050002909):0.00000100000050002909,Otu117:0.00000100000050002909):0.00000100000050002909):0.00000100000050002909):0.00000100000050002909):0.00000100000050002909,Otu181:0.00000100000050002909):0.00000100000050002909):0.00000100000050002909,Otu075:0.00000100000050002909):0.00000100000050002909):0.00000100000050002909):0.00000100000050002909):0.00000100000050002909,Otu182:0.00000100000050002909):0.00000100000050002909,Otu109:0.00000100000050002909):0.00000100000050002909,Otu104:0.00000100000050002909):0.00000100000050002909):0.00000100000050002909):0.00000100000050002909,Otu406:0.00000100000050002909):0.00000100000050002909):0.00000100000050002909):0.00000100000050002909):0.00000100000050002909):0.00000100000050002909):0.00000100000050002909):0.00000100000050002909):0.00000100000050002909,(Otu121:0.00000100000050002909,Otu022:0.00000100000050002909):0.00000100000050002909):0.00000100000050002909,Otu280:0.00000100000050002909):0.00000100000050002909,Otu001:0.00000100000050002909):0.0;
