# Supplementary material for: Plant host and drought shape the root associated fungal microbiota in rice
Source: PeerJ. 2019 Sep 11;7:e7463. doi: 10.7717/peerj.7463 (PMC6744933; doi:10.7717/peerj.7463)
Supplement: Supplemental Information 1 [file peerj-07-7463-s011.gz › data and code/data/abundance_data.csv]

Sample	Otu001	Otu002	Otu003	Otu004	Otu005	Otu006	Otu007	Otu008	Otu009	Otu010	Otu011	Otu012	Otu013	Otu014	Otu015	Otu016	Otu017	Otu018	Otu019	Otu020	Otu021	Otu022	Otu023	Otu024	Otu025	Otu026	Otu027	Otu028	Otu029	Otu030	Otu031	Otu032	Otu033	Otu034	Otu035	Otu036	Otu037	Otu038	Otu039	Otu040	Otu041	Otu042	Otu043	Otu044	Otu045	Otu046	Otu047	Otu048	Otu049
117A	13	40	11	0	0	14	0	40	6	0	1	0	47	0	0	0	0	4	3	0	0	0	0	0	0	1	3	0	0	21	2	2	0	0	11	16	24	0	38	14	0	43	1	0	1	1	1	3	0
117B	12	24	23	0	0	0	2	17	0	0	1	6	0	3	0	0	0	1	15	0	0	0	0	0	0	0	0	0	1	3	22	3	0	0	0	2	43	0	9	14	0	4	10	0	4	0	0	0	0
117C	23	48	75	1	0	6	0	43	1	0	2	5	17	3	0	2	0	0	5	0	0	0	0	0	0	0	0	0	0	9	21	1	0	0	0	1	105	0	3	31	0	4	11	0	11	2	0	0	0
117D	89	83	22	0	0	24	0	7	10	31	7	0	61	2	0	0	0	40	9	0	0	0	0	0	0	0	5	0	27	36	6	4	0	1	8	0	27	0	12	10	0	56	7	0	0	7	0	1	0
117E	170	68	23	0	7	14	1	17	12	65	8	0	44	0	0	0	5	79	1	0	0	0	0	0	0	0	1	0	62	8	2	0	0	0	9	4	16	0	12	1	1	94	3	0	1	16	1	0	0
117F	52	138	18	0	0	40	0	27	28	2	14	1	118	0	0	0	1	13	1	2	0	0	3	0	0	0	4	1	9	37	2	1	0	0	6	6	20	1	20	15	0	42	0	1	0	3	1	2	0
139A	23	57	21	0	0	14	8	12	2	0	1	1	31	2	0	0	0	5	17	0	0	0	0	0	0	0	0	0	0	13	12	4	1	0	0	1	32	0	19	22	0	18	4	1	2	2	0	2	0
139B	23	80	57	1	0	3	3	165	1	0	0	0	12	1	0	10	0	1	2	0	0	0	0	0	0	5	0	0	0	0	8	2	0	0	0	39	131	0	55	59	4	20	13	0	8	2	0	0	0
139C	14	26	11	0	0	1	1	13	2	0	0	0	8	0	0	0	0	5	2	0	1	0	0	0	0	0	0	0	1	3	4	3	0	0	0	0	38	0	7	7	0	3	3	0	1	1	0	1	0
139D	52	123	15	0	0	46	30	27	17	2	5	0	145	0	0	0	1	14	1	0	0	0	1	0	1	0	4	0	3	14	1	1	0	1	14	4	35	1	26	18	0	79	3	0	0	11	3	0	0
139E	55	121	21	0	0	43	2	15	16	1	10	0	105	1	0	0	0	4	2	0	1	0	0	1	1	0	9	1	2	61	5	3	0	0	4	0	24	0	9	7	0	49	8	1	0	5	0	1	0
139F	9	185	13	0	0	59	1	7	26	0	15	0	187	1	0	0	0	4	9	1	0	1	1	1	1	0	7	0	0	37	1	4	0	0	0	1	29	0	17	8	0	26	2	0	0	2	0	2	1
154A	25	57	71	0	0	1	2	44	1	0	0	4	13	4	0	1	0	3	23	0	0	1	0	0	0	0	0	0	1	3	46	13	0	0	1	6	115	1	30	34	0	8	15	0	13	2	0	0	0
154B	7	31	37	1	0	7	0	82	1	0	6	0	20	0	0	6	0	0	0	0	0	0	0	0	0	3	1	0	0	4	2	0	0	0	0	5	78	0	22	20	2	1	6	0	4	2	0	0	0
154C	15	58	21	0	0	10	0	11	6	2	2	0	31	1	0	0	0	0	3	0	0	0	0	0	0	0	3	0	0	19	12	9	0	0	1	1	40	0	8	10	0	3	8	0	2	0	0	0	0
154D	20	41	23	0	0	5	1	72	1	0	2	0	13	1	0	4	0	4	0	0	0	0	0	1	0	0	0	0	0	8	0	0	0	0	2	3	42	0	11	16	0	28	0	1	0	0	0	1	0
154E	7	96	5	0	0	48	0	4	13	0	9	2	85	1	0	0	0	0	1	0	0	0	0	1	0	0	2	0	0	41	8	1	0	0	0	1	18	0	3	3	0	8	1	0	1	2	0	5	0
154F	28	57	8	0	0	13	0	1	14	2	0	0	34	0	0	0	26	8	0	0	0	4	9	0	0	0	1	0	0	13	1	0	1	0	1	0	12	0	4	3	0	45	3	0	1	0	0	2	2
167A	7	47	18	0	0	14	0	9	9	0	0	1	22	3	0	0	1	0	4	0	0	0	6	0	0	0	0	1	0	9	8	8	0	0	0	0	50	0	7	10	0	2	13	0	2	1	0	0	0
167B	8	47	29	0	0	12	0	28	4	0	1	6	24	2	1	0	0	0	17	0	0	0	0	0	0	0	2	0	0	11	13	2	0	0	0	1	50	0	11	16	0	5	5	0	4	1	0	0	0
167C	8	47	19	0	0	5	1	5	15	0	0	0	24	0	0	1	0	1	5	0	0	0	5	0	0	0	0	0	0	2	3	3	0	0	1	0	21	1	8	5	0	2	5	0	0	4	0	2	0
167D	11	62	12	0	0	19	3	2	4	2	3	0	57	0	0	0	0	2	0	0	0	0	3	0	0	0	0	0	0	27	2	0	0	0	0	0	7	0	0	3	0	10	0	0	1	9	0	0	0
167E	45	62	22	0	0	21	1	40	6	4	5	0	59	0	0	1	0	17	0	2	0	0	0	0	0	0	11	0	0	30	0	0	29	0	3	6	13	0	17	18	0	39	3	0	1	15	0	0	6
167F	30	58	14	0	0	9	0	7	5	0	2	0	35	0	0	0	0	0	5	0	0	0	1	0	1	0	3	0	0	9	6	6	0	0	1	2	25	0	6	9	0	30	0	0	1	1	0	3	0
170A	33	77	105	2	0	1	3	74	3	2	4	4	15	12	1	6	0	0	18	0	0	0	0	0	0	1	1	0	0	4	41	8	0	0	4	1	214	0	15	50	0	15	9	0	21	2	0	0	0
170B	34	138	46	1	0	18	0	162	9	0	8	0	56	2	0	5	1	6	3	0	0	0	1	0	2	1	0	0	1	11	13	10	0	0	1	14	173	0	49	56	3	17	9	0	1	3	0	2	0
170C	12	89	43	0	2	16	0	29	13	1	5	0	57	0	0	4	0	0	40	0	0	0	1	0	1	0	3	0	0	15	24	15	0	0	2	3	80	1	27	22	3	15	13	0	1	1	0	3	0
170D	29	111	10	0	0	34	0	7	24	0	0	0	74	0	0	0	2	2	5	0	0	0	25	0	0	0	2	1	0	15	5	1	0	1	1	0	15	0	7	6	0	39	3	0	1	11	0	1	0
170E	14	80	6	0	0	26	0	8	19	0	5	0	81	0	0	0	0	0	2	0	0	0	1	0	0	0	3	0	0	16	0	1	0	0	0	0	18	0	5	3	0	29	0	1	2	4	0	3	0
170F	2	38	8	0	0	9	0	5	3	1	6	0	31	0	0	0	0	0	0	0	0	0	1	0	0	0	3	0	0	12	0	0	0	0	0	1	1	0	2	5	0	10	0	1	0	2	0	0	0
183A	13	63	48	0	0	9	0	18	6	0	2	2	24	7	0	0	0	0	24	0	1	0	1	0	0	0	1	0	0	15	27	21	0	0	0	0	77	0	23	22	0	3	29	0	5	0	0	0	0
183B	11	64	19	0	0	17	0	15	7	0	2	1	42	1	1	1	0	0	19	0	0	0	0	0	0	1	3	0	0	22	19	3	0	0	0	6	48	0	14	18	0	2	6	0	6	0	0	1	1
183C	38	47	37	0	0	8	0	44	7	0	3	4	31	7	0	2	0	2	7	0	0	0	0	0	0	0	1	0	0	5	26	2	0	0	6	2	102	5	11	16	0	20	9	0	8	1	1	0	0
183D	15	87	9	0	0	30	5	4	13	2	8	0	66	0	0	0	1	5	2	0	0	0	1	0	0	0	5	0	2	45	1	0	1	0	1	0	10	0	3	1	0	12	1	0	1	4	0	2	0
183E	14	49	5	0	0	25	1	2	14	0	1	0	50	0	0	0	2	2	0	0	0	0	15	0	0	0	1	0	0	17	1	1	0	0	0	0	20	0	2	5	0	24	3	0	0	3	0	0	0
183F	21	54	5	0	0	19	0	8	6	4	1	0	40	0	0	0	0	5	2	0	0	0	0	0	0	0	4	0	1	14	0	0	0	0	4	2	11	0	4	5	0	34	2	0	0	3	1	0	0
194B	5	37	13	0	0	5	0	7	7	0	1	0	20	0	0	0	0	0	6	0	0	0	3	0	0	0	1	1	0	3	3	3	1	0	0	2	22	0	6	13	0	2	6	0	0	2	0	0	1
194C	10	27	30	0	0	4	0	16	0	0	3	0	21	4	0	0	0	0	3	0	0	0	2	0	0	0	0	0	0	2	14	4	0	0	2	0	63	0	4	11	0	5	11	0	3	0	0	1	0
194D	23	20	9	0	0	3	4	20	1	5	0	0	14	1	0	0	0	5	0	0	0	1	0	0	0	0	1	0	1	4	2	0	0	0	1	0	11	0	2	3	0	11	1	0	2	20	0	0	0
194E	34	86	4	0	0	24	0	1	17	1	6	0	97	0	0	0	0	1	1	0	0	0	1	0	0	0	5	0	1	20	1	2	0	0	6	0	8	0	4	3	0	56	0	0	0	4	0	0	0
198A	9	38	43	0	0	0	0	69	0	0	0	1	1	0	1	0	0	0	4	0	0	0	0	0	0	1	0	0	0	0	6	1	0	0	0	21	69	0	61	46	3	1	4	0	1	0	0	0	0
198C	21	49	22	0	0	1	1	72	1	3	1	0	9	0	0	1	0	7	1	1	0	1	0	0	0	3	2	0	1	5	3	1	2	0	0	21	50	0	36	20	0	7	3	0	0	4	0	0	1
198D	38	97	11	0	0	31	1	5	11	1	7	1	97	1	0	0	0	5	5	0	0	0	1	0	0	0	6	0	0	26	4	2	0	0	10	0	10	0	14	7	0	42	2	0	1	4	5	3	0
198E	22	101	10	0	1	12	0	4	21	3	0	0	43	1	0	0	18	4	5	0	0	2	14	0	0	0	2	2	0	15	2	1	0	0	1	0	7	0	5	4	0	14	2	0	1	2	0	0	0
198F	53	192	20	0	0	90	0	6	31	4	16	0	204	0	0	0	0	6	3	0	0	0	2	0	3	0	11	0	3	113	2	2	3	1	9	0	18	0	12	10	0	66	5	0	2	9	0	3	0
201A	14	105	77	2	0	5	1	22	2	0	0	0	13	10	0	0	0	0	32	1	1	0	0	0	0	1	0	0	0	2	31	41	0	0	0	2	109	3	27	46	0	3	25	0	1	0	0	1	0
201B	8	47	53	0	0	0	0	24	1	0	0	3	1	1	0	1	0	0	15	0	0	0	1	0	0	0	0	0	0	1	26	5	0	0	0	2	95	1	12	18	0	0	16	0	11	0	0	0	0
201C	6	41	14	0	0	13	14	7	6	1	0	0	21	1	0	0	0	3	0	1	0	0	2	0	0	0	0	0	0	7	4	0	0	0	0	0	31	0	4	9	0	7	4	0	2	7	0	0	0
201D	51	185	10	0	1	42	0	7	23	8	13	0	142	0	0	0	0	15	0	0	0	0	0	1	0	1	9	0	12	24	0	1	0	0	3	0	9	0	3	5	0	42	1	0	0	3	0	1	0
201E	31	44	15	0	0	17	0	7	4	1	5	1	37	2	1	0	1	1	12	0	0	0	0	0	0	0	5	0	0	39	7	7	0	0	7	2	27	0	15	15	0	38	6	0	3	2	0	0	0
201F	40	104	3	0	1	23	0	5	20	5	4	0	90	1	0	0	0	10	1	1	0	0	2	0	0	0	3	0	4	20	1	1	0	0	7	0	8	0	8	9	0	53	0	0	0	1	0	2	0
228A	10	36	55	0	0	0	0	19	0	0	0	3	0	5	1	3	2	0	24	1	0	0	0	0	0	0	0	0	0	1	16	4	10	0	0	1	93	2	7	17	0	0	6	0	5	1	0	0	3
228B	11	14	13	0	0	7	0	8	2	1	0	0	5	3	0	1	0	0	0	0	0	0	0	0	3	0	0	0	0	3	6	1	0	0	0	0	34	0	5	8	0	3	10	0	5	0	0	0	1
228C	14	48	22	0	0	4	0	74	1	0	0	2	11	2	1	2	0	0	2	0	0	0	0	0	0	1	1	0	0	6	3	1	0	0	1	19	66	2	42	29	1	2	8	0	0	0	0	0	0
228D	38	46	18	0	0	12	0	22	8	2	4	0	20	0	0	1	0	5	0	0	0	1	0	1	1	0	4	0	3	19	2	0	6	0	7	7	15	0	20	7	2	36	1	1	0	4	1	0	2
228E	82	53	19	0	3	16	0	7	3	27	5	1	34	1	0	0	0	38	10	0	0	0	2	0	0	0	7	0	18	29	5	1	0	0	2	1	13	0	6	8	0	37	7	0	0	3	0	0	0
228F	8	50	17	0	0	7	0	6	10	0	0	1	27	0	0	0	2	0	4	0	1	0	7	0	0	0	1	0	0	8	7	3	0	0	3	0	22	0	5	9	0	9	7	0	1	0	0	0	0
241A	25	55	51	2	0	7	1	31	1	0	0	6	13	5	0	1	0	0	15	0	0	0	1	0	1	0	4	0	0	14	46	4	0	0	0	3	89	2	16	35	0	10	14	0	12	0	0	2	0
241B	5	27	25	0	0	1	0	10	0	2	0	2	5	2	0	0	0	1	6	0	1	0	0	0	0	0	0	0	2	1	13	3	7	0	1	1	31	0	5	5	1	2	4	0	1	7	0	0	0
241C	16	59	60	0	0	8	3	38	2	0	0	1	29	5	0	0	0	0	3	0	0	0	0	0	0	0	0	0	0	4	21	5	0	0	0	1	138	1	5	24	0	3	10	0	5	1	0	0	0
241D	13	52	10	0	0	17	3	7	6	4	5	1	49	0	0	2	0	4	1	0	0	0	0	0	0	0	5	0	2	14	0	0	0	0	0	1	10	0	10	8	0	19	0	0	0	1	0	1	0
241E	25	54	15	0	0	11	0	3	3	0	2	0	31	0	0	0	0	2	16	0	0	0	0	0	0	0	1	0	0	6	1	8	1	0	2	0	14	0	21	12	0	12	4	0	0	2	1	0	0
241F	26	88	18	0	0	18	3	8	13	3	11	1	72	1	0	1	0	7	2	0	0	0	1	0	1	0	1	0	6	13	7	3	1	0	0	2	32	1	6	17	0	13	5	0	1	10	0	2	0
254A	12	12	19	0	0	0	0	11	0	4	0	1	1	2	0	2	1	3	13	0	0	0	0	0	0	0	0	0	2	0	23	3	0	0	0	1	30	0	8	9	0	5	1	0	1	0	0	0	0
254B	12	78	56	0	0	10	0	29	4	0	1	2	24	4	2	0	0	0	27	0	0	0	0	0	0	0	1	0	0	5	27	19	0	0	1	4	123	2	25	29	0	11	31	0	3	4	0	0	0
254C	17	36	43	0	0	1	1	15	0	0	0	2	8	3	0	1	5	2	12	0	0	1	2	0	0	0	1	0	0	0	23	5	0	0	0	1	71	0	8	15	0	1	4	0	4	0	0	0	0
254D	16	28	7	0	0	7	0	3	8	0	0	0	27	0	0	1	1	0	0	0	0	0	5	0	0	0	0	0	0	4	0	0	0	0	2	0	11	0	4	8	0	28	0	1	1	0	1	0	0
254E	29	162	48	0	0	42	0	20	14	0	7	4	116	0	0	0	0	0	38	0	0	0	0	0	0	1	3	0	0	68	9	8	0	0	2	2	66	3	48	42	0	31	9	0	2	3	0	3	0
254F	17	71	12	0	0	18	0	5	9	0	5	0	68	1	0	0	0	1	1	0	0	0	1	0	0	0	5	0	0	14	3	3	0	0	0	0	15	1	6	7	0	13	2	0	2	6	0	1	0
43A	15	38	28	1	0	12	0	24	4	0	2	1	24	5	0	2	0	0	4	1	0	0	0	0	0	0	0	0	0	34	10	0	0	0	3	1	72	0	3	19	0	33	0	0	10	1	0	2	0
43B	12	34	24	0	0	2	0	11	0	0	0	0	7	0	0	0	0	0	19	0	0	0	0	0	0	0	0	0	1	0	6	6	0	0	1	1	34	0	15	11	0	23	5	0	1	2	0	0	0
43C	9	36	24	0	0	13	2	23	8	0	2	1	24	0	0	0	0	2	2	0	0	0	0	0	0	0	5	0	1	16	7	3	1	0	0	1	31	0	3	11	0	1	6	0	4	1	0	2	0
43D	23	151	33	0	0	71	44	37	5	1	23	0	89	0	0	2	9	3	0	0	0	3	0	1	0	0	9	0	2	71	1	0	0	0	6	4	35	0	13	20	2	46	3	0	0	4	0	0	0
43E	11	16	2	0	0	6	0	0	3	1	0	0	6	0	0	0	2	1	0	0	0	0	0	0	0	0	0	0	0	7	0	0	0	0	1	0	3	0	6	2	0	22	2	0	0	0	0	0	0
43F	42	72	19	0	0	26	0	6	14	11	7	0	61	0	0	0	0	9	4	0	0	0	1	1	0	0	2	1	7	46	2	0	0	0	1	0	12	0	3	6	0	37	2	0	0	5	0	1	0
48A	36	107	62	1	0	5	0	42	6	0	1	1	27	7	0	1	0	0	32	1	0	0	0	0	0	0	1	0	0	4	44	25	0	0	1	6	129	0	30	43	0	15	19	0	6	2	0	0	0
48B	4	46	35	0	0	1	0	84	1	0	1	0	9	2	1	2	0	0	2	0	1	0	0	0	0	1	1	0	0	2	3	1	0	0	1	25	59	0	50	40	3	27	1	0	1	0	0	1	0
48C	10	30	28	0	0	5	2	9	5	1	1	1	14	3	1	1	1	0	1	0	0	0	2	0	0	0	1	0	0	9	9	1	1	0	0	0	59	0	6	20	0	5	15	0	5	1	0	1	0
48D	10	86	23	0	0	22	0	61	3	0	4	0	66	0	0	11	0	2	0	0	0	0	0	0	0	4	6	0	1	58	0	0	0	0	0	6	65	0	20	26	0	4	2	0	3	1	0	0	0
48E	15	39	6	0	0	13	0	27	11	0	4	0	36	0	0	0	2	0	0	0	0	0	2	0	0	1	2	0	0	8	2	1	0	0	3	2	18	0	5	7	0	35	1	1	0	1	0	0	0
48F	29	143	13	0	0	33	0	22	21	2	16	0	107	0	0	1	0	5	0	0	0	0	1	0	1	0	9	0	1	49	1	0	0	0	1	6	34	0	13	13	0	19	1	0	0	2	1	2	0
97A	26	64	49	0	0	11	0	22	0	5	4	4	22	2	0	0	0	5	43	0	0	0	0	0	1	0	3	0	2	18	20	4	0	0	2	2	60	1	43	32	0	11	8	0	2	9	0	1	0
97B	35	87	85	2	1	8	2	23	2	6	1	5	18	4	2	0	3	4	41	0	0	0	2	0	0	0	1	0	3	13	26	4	4	0	1	1	147	0	28	66	0	18	8	0	17	5	0	0	0
97C	25	53	139	0	0	2	0	73	0	0	0	11	7	4	0	1	0	1	1	0	0	0	0	0	0	0	0	0	0	3	30	1	0	0	0	0	178	1	12	47	1	7	11	0	17	0	0	0	0
97D	6	81	17	0	0	16	0	5	17	0	1	1	46	0	0	0	2	3	3	0	0	0	9	0	0	0	1	0	0	7	2	2	2	0	0	0	19	0	4	10	0	9	5	0	3	4	0	0	3
97E	56	31	7	0	0	7	0	5	7	5	1	0	29	0	0	0	27	14	4	0	0	2	5	0	0	0	0	0	2	1	6	0	0	0	5	0	10	0	7	2	0	60	2	0	3	6	0	1	0
[truncated: 813 more columns]
