# Supplementary material for: Plant host and drought shape the root associated fungal microbiota in rice
Source: PeerJ. 2019 Sep 11;7:e7463. doi: 10.7717/peerj.7463 (PMC6744933; doi:10.7717/peerj.7463)
Supplement: Supplemental Information 1 [file peerj-07-7463-s011.gz › data and code/data/ecological.parameters.csv]

line	treatment	abundance	richness	Shannon
117	control	4123	191	3.3417633
117	control	3211	159	2.5404533
117	control	6766	180	2.6690064
117	drought	6652	254	3.5276145
117	drought	8866	240	3.4662617
117	drought	7723	276	3.4949311
139	control	4450	226	3.4412231
139	control	9073	199	2.8011253
139	control	2257	146	3.2039486
139	drought	8216	252	3.628484
139	drought	7570	229	3.386455
139	drought	7054	238	3.0401494
154	control	7527	224	2.782535
154	control	5260	181	2.5943659
154	control	3382	152	3.1594511
154	drought	4562	197	3.1137009
154	drought	4159	145	2.8416947
154	drought	3429	166	3.3266485
167	control	3323	137	2.8546482
167	control	4097	161	2.7999798
167	control	2881	147	3.0001248
167	drought	3306	171	3.2551179
167	drought	6038	221	3.5794339
167	drought	2932	156	3.2917826
170	control	11897	215	2.4976037
170	control	9344	271	3.156195
170	control	5524	213	3.165575
170	drought	5633	181	3.1805291
170	drought	3507	167	3.2078872
170	drought	1710	112	3.0791225
183	control	5737	186	2.7109604
183	control	4910	172	2.8011195
183	control	5908	196	3.0573819
183	drought	4571	203	3.2233535
183	drought	4335	181	3.2308676
183	drought	2966	148	3.3326837
194	control	2045	130	2.9718973
194	control	2915	169	3.0405815
194	drought	2182	127	3.5098711
194	drought	3958	176	3.2345325
198	control	4384	149	2.2931804
198	control	4820	222	3.1908266
198	drought	4917	207	3.3532407
198	drought	4009	174	3.2631568
198	drought	10072	260	3.1065475
201	control	6106	206	2.7062004
201	control	4465	147	2.42239
201	control	3745	164	3.1067288
201	drought	6999	233	3.3205535
201	drought	4302	173	3.1194884
201	drought	5199	224	3.3388816
228	control	5015	156	2.5356321
228	control	3491	155	3.0927731
228	control	4505	171	2.6046946
228	drought	3916	180	3.52621
228	drought	5430	226	3.3867013
228	drought	3008	154	3.1590722
241	control	6636	219	2.7413152
241	control	2796	153	2.9347194
241	control	6796	210	2.8030883
241	drought	2986	177	3.5084143
241	drought	2948	176	3.4364038
241	drought	4341	196	3.4439461
254	control	2155	154	2.9599348
254	control	5745	196	2.9921338
254	control	3291	175	3.0038283
254	drought	3250	132	3.1609883
254	drought	9311	236	3.1002102
254	drought	3491	175	3.2848776
43	control	5493	183	3.0091725
43	control	2530	154	3.0453819
43	control	3945	177	3.2246165
43	drought	10176	232	3.2534056
43	drought	2169	129	3.1421663
43	drought	5487	214	3.4107033
48	control	6972	209	2.7950648
48	control	4766	171	2.642625
48	control	4798	177	2.7738839
48	drought	6362	203	2.9735769
48	drought	3272	139	3.1511041
48	drought	6126	232	3.4161266
97	control	5846	204	2.943585
97	control	11658	242	2.6813719
97	control	12310	194	2.1166511
97	drought	4029	192	3.3953221
97	drought	5045	199	3.3931882
