# Supplementary material for: Plant host and drought shape the root associated fungal microbiota in rice
Source: PeerJ. 2019 Sep 11;7:e7463. doi: 10.7717/peerj.7463 (PMC6744933; doi:10.7717/peerj.7463)
Supplement: Supplemental Information 1 [file peerj-07-7463-s011.gz › data and code/data/metadata.csv]

sample	genotype	name	x	y	treatment	coor y*	coord x*	genotyp*	replic*
117A	SERATOES-HARI	IRGC117880C	0.5	58	control	54	1	117	A
117B	SERATOES-HARI	IRGC117880C	3	15	control	98	5	117	B
117C	SERATOES-HARI	IRGC117880C	7	89	control	22	11	117	C
117D	SERATOES-HARI	IRGC117880D	8	58	drought	54	14	117	D
117E	SERATOES-HARI	IRGC117880D	11	15	drought	98	18	117	E
117F	SERATOES-HARI	IRGC117880D	15	89	drought	22	24	117	F
139A	IR-36	IRGC117757C	0.5	69	control	43	1	139	A
139B	IR-36	IRGC117757C	3	4	control	109	5	139	B
139C	IR-36	IRGC117757C	7	78	control	33	11	139	C
139D	IR-36	IRGC117757D	8	69	drought	43	14	139	D
139E	IR-36	IRGC117757D	11	4	drought	109	18	139	E
139F	IR-36	IRGC117757D	15	78	drought	33	24	139	F
154A	IR-64-21	IRGC117268C	1	76	control	35	2	154	A
154B	IR-64-21	IRGC117268C	5	2	control	111	8	154	B
154C	IR-64-21	IRGC117268C	6	71	control	41	10	154	C
154D	IR-64-21	IRGC117268D	9	76	drought	35	15	154	D
154E	IR-64-21	IRGC117268D	13	2	drought	111	21	154	E
154F	IR-64-21	IRGC117268D	14	71	drought	41	23	154	F
167A	UPLRI-7	IRGC122272C	0.5	83	control	28	1	167	A
167B	UPLRI-7	IRGC122272C	4	9	control	104	7	167	B
167C	UPLRI-7	IRGC122272C	7	64	control	48	11	167	C
167D	UPLRI-7	IRGC122272D	8	83	drought	28	14	167	D
167E	UPLRI-7	IRGC122272D	12	9	drought	104	20	167	E
167F	UPLRI-7	IRGC122272D	15	64	drought	48	24	167	F
170A	IR74371	IRGC122112C	1	84	control	27	2	170	A
170B	IR74371	IRGC122112C	5	10	control	103	8	170	B
170C	IR74371	IRGC122112C	6	63	control	49	10	170	C
170D	IR74371	IRGC122112D	9	84	drought	27	15	170	D
170E	IR74371	IRGC122112D	13	10	drought	103	21	170	E
170F	IR74371	IRGC122112D	14	63	drought	49	23	170	F
183A	APO	IRGC121705C	0.5	91	control	20	1	183	A
183B	APO	IRGC121705C	4	17	control	96	7	183	B
183C	APO	IRGC121705C	7	56	control	56	11	183	C
183D	APO	IRGC121705D	8	91	drought	20	14	183	D
183E	APO	IRGC121705D	12	17	drought	96	20	183	E
183F	APO	IRGC121705D	15	56	drought	56	24	183	F
194B	BR24	IRGC117623C	5	22	control	91	8	194	B
194C	BR24	IRGC117623C	6	51	control	61	10	194	C
194D	BR24	IRGC117623D	9	96	drought	15	15	194	D
194E	BR24	IRGC117623D	13	22	drought	91	21	194	E
198A	TKM6	IRGC117915C	1	98	control	13	2	198	A
198C	TKM6	IRGC117915C	6	49	control	63	10	198	C
198D	TKM6	IRGC117915D	9	98	drought	13	15	198	D
198E	TKM6	IRGC117915D	13	24	drought	89	21	198	E
198F	TKM6	IRGC117915D	14	49	drought	63	23	198	F
201A	PAPPAKU	IRGC117841C	0.5	100	control	11	1	201	A
201B	PAPPAKU	IRGC117841C	4	26	control	87	7	201	B
201C	PAPPAKU	IRGC117841C	7	47	control	65	11	201	C
201D	PAPPAKU	IRGC117841D	8	100	drought	11	14	201	D
201E	PAPPAKU	IRGC117841D	12	26	drought	87	20	201	E
201F	PAPPAKU	IRGC117841D	15	47	drought	65	24	201	F
228A	CO18	IRGC117691C	2	108	control	3	4	228	A
228B	CO18	IRGC117691C	5	39	control	73	8	228	B
228C	CO18	IRGC117691C	6	34	control	79	10	228	C
228D	CO18	IRGC117691D	10	108	drought	3	17	228	D
228E	CO18	IRGC117691D	13	39	drought	73	21	228	E
228F	CO18	IRGC117691D	14	34	drought	79	23	228	F
241A	BINULAWAN	IRGC117659C	3	101	control	10	5	241	A
241B	BINULAWAN	IRGC117659C	4	46	control	66	7	241	B
241C	BINULAWAN	IRGC117659C	7	27	control	86	11	241	C
241D	BINULAWAN	IRGC117659D	11	101	drought	10	18	241	D
241E	BINULAWAN	IRGC117659D	12	46	drought	66	20	241	E
241F	BINULAWAN	IRGC117659D	15	27	drought	86	24	241	F
254A	IR77298	IRGC120987C	2	95	control	16	4	254	A
254B	IR77298	IRGC120987C	5	52	control	60	8	254	B
254C	IR77298	IRGC120987C	6	21	control	92	10	254	C
254D	IR77298	IRGC120987D	10	95	drought	16	17	254	D
254E	IR77298	IRGC120987D	13	52	drought	60	21	254	E
254F	IR77298	IRGC120987D	14	21	drought	92	23	254	F
43A	IR8	IRGC117758C	0.5	21	control	92	1	43	A
43B	IR8	IRGC117758C	3	52	control	60	5	43	B
43C	IR8	IRGC117758C	4	95	control	16	7	43	C
43D	IR8	IRGC117758D	8	21	drought	92	14	43	D
43E	IR8	IRGC117758D	11	52	drought	60	18	43	E
43F	IR8	IRGC117758D	12	95	drought	16	20	43	F
48A	ORYZICA-LLANOS5	IRGC117829C	1	23	control	90	2	48	A
48B	ORYZICA-LLANOS5	IRGC117829C	2	50	control	62	4	48	B
48C	ORYZICA-LLANOS5	IRGC117829C	5	97	control	14	8	48	C
48D	ORYZICA-LLANOS5	IRGC117829D	9	23	drought	90	15	48	D
48E	ORYZICA-LLANOS5	IRGC117829D	10	50	drought	62	17	48	E
48F	ORYZICA-LLANOS5	IRGC117829D	13	97	drought	14	21	48	F
97A	CHIEM-CHANH	IRGC117684C	0.5	48	control	64	1	97	A
97B	CHIEM-CHANH	IRGC117684C	3	25	control	88	5	97	B
97C	CHIEM-CHANH	IRGC117684C	7	99	control	12	11	97	C
97D	CHIEM-CHANH	IRGC117684D	8	48	drought	64	14	97	D
97E	CHIEM-CHANH	IRGC117684D	11	25	drought	88	18	97	E
