# Supplementary material for: Plant host and drought shape the root associated fungal microbiota in rice
Source: PeerJ. 2019 Sep 11;7:e7463. doi: 10.7717/peerj.7463 (PMC6744933; doi:10.7717/peerj.7463)
Supplement: Supplemental Information 1 [file peerj-07-7463-s011.gz › data and code/data/align.fasta]

>Otu001
cgtgcggtcc-tattttgtt--gg-tttc---taggaccg--ccgtaat--gattaa-ta
ggga-c-agtcggggc--atcagtattcaattgtcagaggtgaaatt-cttggattta-t
tgaagactaactactgcgaaag-catttg-ccaaggatgttttc-attaa-tcagtgaac
gaaagtta-ggg-atcgaa-gacgatcagataccgtcgtagtcttaaccataaactatg-
ccgactagggatcggggcggt-gtta--cgtcttt---agttttaccgg-----accttc
cgggcctacccggttaccgaaccgttaaaacgt-acgaaaaa-agttcgtttaaa--ggg
gt-ttcgtt---------ttggggggg---gttacgttaggggggtagggttacgtcggt
aa----cgggcctaaagggaacctttaaaggaaaaa-cttttaaaggaaaac-----ggt
ta----a-gggg-accgga-a--accg-ggga-ccaa-ccgg--------accc---gta
gggggacggtc---cggtagg--c-ccg-gtcgtttaagggtttcgttaaactttttcga
aacctaccgggggaaaaacctaccggggggaaaaccctacggtaccccaaggggttacct
agggaaaaattaagggaaaattttaaggggaacttaggaacttaggaagttaggac----
-------gtacgttcctttcgtttacttttttcgaag--------g-ttttttcgg----
---------------taggggttggtcgg--------tagtcggaccgtttcggttaccg
-----gttttccgttagggttacggttgg-------------------------------
------------------------------------------------------------
------------------------------------
>Otu018
cgtgcggttc-tattttgtt--gg-tttc---taggaccg--ccgtaat--gattaa-ta
ggga-c-agtcggggc--atcagtattcaattgtcagaggtgaaatt-cttggattta-t
tgaagactaactactgcgaaag-catttg-ccaaggatgttttc-attaa-tcagtgaac
gaaagtta-ggg-atcgaa-gacgatcagataccgtcgtagtcttaaccgtaaactatg-
ccgactagggatc-gggcgat-gttc--ttttttt---gactcgctcgg-----cacct-
--------------------------------t-acgagaaa--------tcaaa--agt
tt-ttcggt---------tcggttcgg---ggtagggtaagtaggttacgtc------gt
aa----cgggcctaagggaaacctttaaaggaaaaaacttttaaaggaaaac-----ggt
ta----a-gggg-accgga-a--accg-ggac-ccaa-ccgg--------acc-----gt
aggggacggtc---cggtagg--c-ccg-gtcg-ttaacggtttcgttaaacttttcgaa
aacctacc-ggggaaaaacctacc--ggggaaaaccctacggtaccccaaggg--tacct
agg--aaaattaaggggaaaatttaa-gggaacttaggaacttaggaagttaggac----
-------gtacgtttcctttg-ttacttttttcgaag--------g-ttttttcgg----
---------------taggggttggtcgg--------tagtcggaccg------------
------------------------------------------------------------
------------------------------------------------------------
------------------------------------
>Otu023
cgtgtggttc-tattttgtt--gg-tttc---taggaccg--ccgtaat--gattaa-ta
ggga-c-agtcggggc--gtcagtattcaattgtcagaggtgaaatt-cttggattta-t
tgaagactaactactgcgaaag-cattcg-ccaaggatgttttc-attaa-tcag-gaac
gaaagttaggg--atcgaa-gacgatcagataccgtcgtagtcttaaccataaactatg-
ccgactagggatc-ggacggt-gtta--tttttt----gacccgttcgg-----cacct-
--------------------------------t-acacgaaa--------gtaca--agt
tt-ctgggt---------tctgggggg---agtatggt----------------------
------cg----caaggctgaaacttaaagaaattg-------acggaaggg-----cac
ca-cc----agg-ggtgga-g--cctg-cggc-ttaa-tttg--------actc-aacac
-gggggaaact---caccagg--t-cca-gac--acaaa---------------------
--------------------------cgggg-----------------------------
----------------------------------------agtagtacgacgaagttagt
tagggacgtacg----------tttcct-ttcg--------ttt-a-cttttttgg----
---------------tagggt----------------t-tttgggtgggggtt-------
----------------------gggtcgggtagtcggaccgtttcggttaccggttttcg
gtttagggttaggttggaagttttggtacttttggtcctttaagttcctttaagttacgt
acgtaggaccctaagggcccaaacgggacc------
>Otu041
cgtgtggttc-tattttgtt--gg-tttc---taggaccg--ccgtaat--gattaa-ta
ggga-c-agtcggggc--atcagtattcaattgtcagaggtgaaatt-cttggattta-t
tgaagactaactactgcgaaag-catttg-ccaaggatgttttc-attaa-tcag-gaac
gaaagttagggg-atcgaa-gacgatcagataccgtcgtagtcttaaccataaactatg-
ccgattagggatc-ggacggt-gtac--ttttagttttaccgtacccggttc--gacctt
-------aaccg-------------------tt-acgtaaattaactaaactaaa--agt
tt-tgggtttcgggtcccttccgggggtagggggggta----------------------
------ag----ttaggttcgggtccgaacggaacg------gtcgtaaacgtt------
-------------aaaaaacg--ttaa-aaag-ttaa-agtt--------acgg-gaaac
ggggg---------aacggga--c-cca-acc--ccaac---------------------
--------------------------cgggg-----------------------------
-----------------------------------------taggggggtaggg------
-----------------------accgtccgtcggggccggtta-a-ctttttaagttta
cgtacctaaccaaaccgggga--aaccggggtaaacct-acccaaccggtaccggtaccg
aacgaaccgaacgtagtagggaaggttagttacgaacg----------------------
-------------aagttagt---------------------------------------
----------------------------ta------
>Otu070
cgtgtggttc-tattttgtt--gg-tttc---taggaccg--ccgtaat--gattaa-ta
ggga-c-agtcggggc--gtcagtattcaattgtcagaggtgaaatt-cttggattta-t
tgaagactaactactgcgaaag-cattcg-ccaaggatgttttc-attaa-tcag-gaac
gaaagttagggg-atcgaa-gacgatcagataccgtcgtagtcttaaccataaactatg-
ccgactagggatc-ggacggt-gtta--tttttt----gacccgttcgg-----cacct-
--------------------------------t-acacgaaa--------gtaca--agt
tt-ctgggt----------tctggggg---agtatggt----------------------
------cg----caaggctgaaacttaaagaaattg-------acggaaggg-----cac
ca-cc----agg-ggtgga-g--cctg-cggc-ttaa-tttg--------actc-aacac
-gggggaaact---caccagg--t-cca-gac--acaac---------------------
--------------------------gagga-----------------------------
-----------------------------------------ttgacagattgag------
-----------------------agctc-tttc--------ttg-atttttgtggg----
---------------tagtgggtggtcga----------ctaggtccgggttc-------
-----------------------cgtttacgt-----------------------ttagg
gttt-gggtagggtaggtagtttagttttcgttcgtcgttaacttttaactttcgtagga
acgtacg----------tccgaacggaacg------
>Otu088
ca-gaggttc-tattttgtt--gg-tttc---taggaccg--ctgtaat--gattaa-ta
ggga-t-agtcggggc--gtccgtattcaattgtcagaggtgaaatt-cttggattta-t
tgaagacgaactactgcgaaag-cattcg-ccaaggatgttttc-attaa-tcagtgaac
gaaagttagggg-atcgaa-gacgatcagataccgtcgtagtcttaaccataaactatg-
ccgactagggatc-ggacggt-ggtt--ttttat----gccccgttcgg-----cacct-
--------------------------------t-acgagaaa--------tcaaa--gtt
tt-tgggct-----------cgggggg---agtatggt----------------------
------cg----caaggctgaaacttaaagaaattg-------acggaaggg-----cac
ca-ca----agg-cgtgga-g--cctg-cggc-ttaa-tttg--------actc-aacac
-gggggaaact---caccagg--t-cca-gac--atgct---------------------
--------------------------taggg-----------------------------
---------------------------------------atttgacgagtagtagt----
-----------------------agtac-gtct--------ttc-t-tttcgtagt----
---------------tagttt--agttagg------gt-tgggggttgggttg-------
-----------------------ggtcgactaggtccg-ggtttttaccggttttttagg
gtttggggtagggtaggtagtttagttttcgttcgtcg----------------------
------------------------------------
>Otu099
cgtgtggttc-tattttgtt--gg-tttc---taggaccg--ccgtaat--gattaa-ta
ggga-c-agtcggggc--atcagtattcaattgtcagaggtgaaatt-cttggattta-t
tgaagactaactactgcgaaag-catttg-ccaaggatgttttc-attaa-tcag-gaac
gaaagttaggg--atcgaa-gacgatcagataccgtcgtagtcttaaccataaactatg-
ccgattagggatc-ggacggc-gtta--tttttt----gacccgttcgg-----cacct-
--------------------------------t-acgataaa--------tcaaa--atg
tt-tgggct----------cctggggg---agtatggt----------------------
------cg----caaggctgaaacttaaagaaattg-------acggaaggg-----cac
ca-cc----agg-ggtgga-g--cctg-cggc-ttaa-tttg--------actc-aacac
-gggggaaact---caccagg--t-cca-gac--acgaacta------------------
-------------------------ggagta-----------------------------
-----------------------------------------tagacagtagtaga-----
----gacg--------------tcgttc-tttc--------gta-g-tttagtttc----
---------------gggtgg----------------g-gttgggttgggtcg-------
-----------------------actaggtccg------ggttcccgttttacgtttagg
gttt-gggtagggtaggtagtttagttttcgt-cgtcgt---------------------
------------------------------------
>Otu147
cgtgtggttc-tattttgtttggt-tttc---taggaccg--ccgtaat--gattaa-ta
ggga-cgagtcggggc-ggtcagtattcaattgtcagaggtgaaatt-cttggattta-t
tgaagactaactactgcgaaag-cattcg-ccaaggatgttttc-attaa-tcag-gaac
gaaagttagggg-atcgaa-gacgatcagataccgtcgtagtcttaaccataaactatg-
ccgactagggatc-ggacggt-gtta--ttttttg---accccgttcgg-----cacct-
--------------------------------t-acacgaaa--------gtaca--agt
tt-ctgggt--------tctgggggga---ggtatggt----------------------
------cg----caaggctgaaacttaaagaaatta------gacggaaaggggacgacc
ca-cccaggggg-ttggga-g--cctg-cggc-ttaa-tttg--------actc-aacac
ggggaaacgta---caccagg--t-cca-gac--acaac---------------------
--------------------------gagga-----------------------------
-----------------------------------------ttgacagattgag------
-----------------------agctc-tttc--------ttg-a-ttttgtggg----
---------------tggtgg----------------t-gcatggccgttctt-------
-----------------------agttggtg-----------------------------
--------------gagtgatttatcctgctt----------------------------
------------------------------------
>Otu159
cgtgtggttc-tattttgtt--gg-tttc---taggaccg--ccgtaat--gattaa-ta
ggga-c-agtcggggc--gtcagtattcaattgtcagaggtgaaatt-cttggattta-t
tgaagactaactactgcgaaag-cattcg-ccaaggatgttttc-attaa-tcag-gaac
gaaagttagggg-atcgaa-gacgatcagataccgtcgtagtcttaaccataaactatg-
ccgactagggatc-ggacggt-gtta--ttttt-----gacccgttcgg-----cacct-
--------------------------------t-acacgaaa--------gtaca--agt
tt-ctgggt---------tctgggggg---agtatggt----------------------
------cg----caaggctgaaacttaaagaaattg-------acggaaggg-----cac
ca-cc----agg-ggtgga-g--cctg-cggc-ttaa-tttg--------actc-aacac
--ggggaaact---caccagg--t-cca-gac--acaac---------------------
--------------------------gagga-----------------------------
-----------------------------------------ttgacagattgag------
-----------------------agctc-tttc--------ttg-atttttgtggg----
---------------tggtgg----------------t-gcatggccgttctt-------
-----------------------agttggtg-----------------------------
--------------gagtgatttgtctgctcc----------------------------
----------------------aaggcacacagggg
>Otu161
cgtgcggtcc-tattttgtt--gg-tttc---taggaccg--ccgtaat--gattaa-ta
ggga-c-agtcggggc-gatcagtattcaattgtcagaggtgaaatt-cttggattta-t
tgaagactaactactgcgaaagacatttg-ccaaggatgttttctattaa-tcagtgaac
gaaagttaggg--atcgaa-gacgatcagataccgtcgtagtcttaaccgtaaactatg-
ccgactagggatc-gggcgat-gttc--ttttttctt-gactcgctcgg-----cacct-
--------------------------------t-acgagaaa--------tacaa--agt
ttttagggtt-------tctgggggga---ggtatggt----------------------
------cg----caaggctgaaacttaaagaaatta------gacggaaggg-----cac
ca-cc----agg-cgtgga-g--cctg-cggc-ttaattttg--------actc-aacac
ggggggaaact---caccagg--t-cca-gat--gaaat---------------------
-------------------------aaagga-----------------------------
-----------------------------------------ttgacagattgag------
-----------------------agctc-tttc--------ttgtatttttctagg----
---------------tggtgg----------------t-gcatggccgttctt-------
-----------------------agttggtg-----------------------------
--------------gagtgattgttctgct------------------------------
------------------------------------
>Otu170
cgtgtggttc-tattttgtt--gg-tttc---taggaccg--ccgtaat--gattaa-ta
ggga-c-agtcggggc--atcagtattcaattgtcagaggtgaaatt-cttggattta-t
tgaagactaactactgcgaaag-catttg-ccaaggatgttttc-attaa-tcag-gaac
gaaagtta-ggg-atcgaa-gacgatcagataccgtcgtagtcttaaccataaactatg-
ccgattagggatc-ggacggc-gtta--tttttgt---accgtacccgg-tc--gacctt
-------accg---------------------t-acgtaata--------ctaaactaag
tt-tgggttc--ggtcccttccggggg---tagggggt----------------------
------aa----ttaggttcgggtccgaacggaacg-------tcgtaaacgtt------
--------------aaaaacg--ttaa-aaag-ttaa-------------gttcgggaaa
cgggg---------aacggga--c-cca-acc--ccaac---------------------
--------------------------cgggg-----------------------------
-----------------------------------------taggggggtagg-------
-----------------------accgtccgtc-gggccggtta-a-ctttttaag-tta
cgtacctaaccaaaccggggggaaaccggggt-aacct-acccaaccgg-----------
------------------------------------------------------------
------------------------------------------------------------
-----------------------------g------
>Otu192
ca-gaggttc-tattttgtt--gg-tttc---taggaccg--ctgtaat--gattaa-ta
ggga-t-agtcggggc--gtccgtattcaattgtcagaggtgaaatt-cttggattta-t
tgaagacgaactactgcgaaag-cattcg-ccaaggatgttttc-attaa-tcagtgaac
gaaagtta-ggg-atcgaa-gacgatcagataccgtcgtagtcttaaccataaactatg-
ccgactagggatc-ggacggt-ggtt--ttttat-----gcccgttcgg-----cacct-
--------------------------------t-acgagaaa--------tcaaa--gtt
tt-tagggt---------cgtcgggggaggggtatgtc-------------------ggt
ca----cgaaggtctaagtaaaacttaaaagtaaattcg-gaaacggggaag-----ggc
caaccca--acg-gaacgg-g--tcgg-tagg-ggac-ctcc--------ggtc-gggcc
--ggtttaact---ttttaag----ttacgac--ctaac---------------------
--------------------------cgaaa-----------------------------
------------------------------------------------------------
------------------------------------------------------------
--------------ccgggggaaaaccggggtaaacctacccgaaccggtaccggtaccg
aacgaactagtcgtt------acggttaa-------------------------------
------------------------------------------------------------
-----------------------------g------
>Otu193
cgtgtggttc-tattttgtt--gg-tttc---taggaccg--ccgtaat--gattaa-ta
ggga-cgagtcggggc-ggtcagtattcaattgtcagaggtgaaatt-cttggattta-t
tgaagactaactactgcgaaag-cattcg-ccaaggatgttttctattaa-tcag-gaac
gaaagttaggggagtcgaa-gacgatcagataccgtcgtagtcttaaccat-aactatg-
ccgactagggatc-ggacggt-gtta--ttttttgt--accccgttccggtcgacctta-
--------------------------------c-ctacgaaa-----gtaacaag--ttt
ac-ttgggtt------cgttgggggag---ggtatggt----------------------
------cgg--caaggcgtgaaacttaaagtaaattag----tacggaaggg----cgac
ca-cc----aggcggtgga-g--cctg-cggc-ttaattttg--------actc-aacac
--ggggaaact---caccagg--t-cca-gat---gaat---------------------
--------------------------aagga-----------------------------
-----------------------------------------ttgacagattgag------
-----------------------agctc-tttc--------ttg-a-tttttcagg----
---------------tggtgg----------------t-gcatggccgttctt-------
-----------------------agttcgtg-----------------------------
--------------g---------------------------------------------
------------------------------------
>Otu225
cgtgtggttcgtattttgtt--tg-gtttcgttaggaccggcccgtaactagattaatta
agggacgagtcggggcggatcagtattcaattgtcagaggtgaaatt-cttggattta-t
tgaagactaactactgcgaaag-catttg-ccaaggatgttttc-attaa-tcag-gaac
gaaagtta-ggg-atcgaa-gacgatcagataccgtcgtagtcttaaccataaactatg-
ccgattagggatc-ggacggt-gtta--tttttg----tacccgttcgg-----cacct-
--------------------------------t-acgataaa--------tcaaa--ata
gt-ttgggtc------gtcctggggga---ggtatggt----------------------
------cg----caaggctgaaacttaaagaaatta------gacggaaggg-----cac
ca-ccca--ggg-gtggag-g--cctg-cggc-ttaa-tttg--------actc-aacac
-gggggaaact---caccagg--t-cca-gac--acgat---------------------
--------------------------gagga-----------------------------
-----------------------------------------ttgacagattgag------
-----------------------agctc-tttc--------ttgta-tttcgtggg----
---------------tggtgg----------------tggcatggccgttctt-------
-----------------------agttggtgg----------------------------
------------------------------------------------------------
------------------------------------
>Otu231
cgtgtggttc-tatttttgttggt-tttc---taggaccg--ccgtaat--gattaa-ta
ggga-c-agtcggggc--gtcagtattcaattgtcagaggtgaaatt-cttggattta-t
tgaagactaactactgcgaaag-cattcg-ccaaggatgttttc-attaattcag-gaac
gaaagttagggg-atcgaa-gacgatcagataccgtcgtagtcttaaccataaactatg-
ccgactagggatc-ggacggt-gtta--tttttt----gacccgtttcggt---cacct-
--------------------------------t-acacgaaa--------gtaca--agt
ttactgggt---------tctgggggg---agtatggt----------------------
------cg----caaggctgaaactt-aagaaattg-------acgaagggca----cac
ca-----------gggtga-g--cctg-cggc-ttaa-tttg--------actc-aacac
-gggg--aact---caccagg--t-cca-gac--acaac---------------------
--------------------------gagga-----------------------------
-----------------------------------------ttgacagattgag------
-----------------------agctc-tttc--------ttg-atttttgtgggtt--
---------------ggttgg----------------t-gcatggccgttct--------
-----------------------agttggtgg----------------------------
--------------agttgatttggtctgctt----------------------------
------------------------------------
>Otu245
ggtgtggttc-tattttgtt--gg-tttc---taggaccg--ccgtaat--gattaa-ta
ggga-cgagtcggggc-ggtcagtattcaattgtcagaggtgaaatt-cttggattta-t
tgaagactaactactgcgaaagacattcg-ccaaggatgtttttcattaa-tcag-gaac
gaaagttaggga-gtcgaa-gacgatcagataccgtcgtagtcttaaccataaactatg-
ccgactagggatc-ggacggt-gtta--ttttttg---tacccgttcgg-----cacct-
--------------------------------t-acacgaaa--------gtaca--agt
tt-ctgggt--------tctgggggga---ggtatggt----------------------
------cg----caaggctgaaacttaaaagaaatt-----agacggaagggg--cgacc
ca-cccagggggttgggag-g--cctg-cggc-ttaattttg--------actc-aacac
-ggggaaacgt---caccagg--t-cca-gac--acaac---------------------
--------------------------gagga-----------------------------
-----------------------------------------ttgacagattgag------
-----------------------agctc-tttc--------ttg-a-ttttgtggg----
---------------tggtgg----------------t-gcatggccggttct-------
----------------------tagttggtg-----------------------------
--------------g---------------------------------------------
------------------------------------
>Otu249
cgtgtggttc-tattttgtt--gg-tttc---taggaccg--ccgtaat--gattaa-ta
gggagt-agtcggggc-gatcagtattcaatcgtcagaggtgaaattacttggattga-t
tgaagactaactactgcgaaagacatttgtccaaggatgttttctattaa-tcagtgaac
gaaagttaggggagtcgaa-gacgatcagataccgtcgtagtcttaaccataaactatg-
ccgactagggatc-ggacggt-gttagtattttg----tacccgttcgg-----cacct-
--------------------------------t-acgagaaa--------tacaa--agt
ttttagggtt-------tctgggggga---ggtatggt----------------------
------cg----caaggctgaaacttaaagaaatta------gacggaaggg-----cac
caccc----agg-cgtgga-g--cctg-cgggcttaattttg--------actc-aacac
ggggggaaact---caccagg--t-cca-gac--acaat---------------------
--------------------------aagga-----------------------------
-----------------------------------------ttgacagattgag------
-----------------------agctc-tttc--------ttg-a-ttttgtggg----
---------------tggtgg----------------t-gcatggccgttctt-------
-----------------------agttggtg-----------------------------
--------------g---------------------------------------------
------------------------------------
>Otu292
cgtgtggttcgtattttgtt--tg-gtttcgttaggaccggcccgtaactagattaa-ta
agggacgagtcggggc-gatcagtattcaattgtcagaggtgaaatt-cttggattta-t
tgaagactaactactgcgaaag-catttg-ccaaggatgttttc-attaa-tcag-gaac
gaaagttagggg-atcgaa-gacgatcagataccgtcgtagtcttaaccataaactatg-
ccgattagggatc-ggacggc-gtta--tttttt----gacccgtccgg-----cacct-
--------------------------------t-acgataaa--------tcaaa--ata
gt-ttgggtc-------tcctggggga---ggtatggt----------------------
------cg----caaggctgaaacttaaagaaattg-------acgggaaggg----cac
cc-acca--ggg-ggtgga-g--cctg-cggc-ttaa-tttg--------actc-aacac
--ggggaaact---caccagg--t-cca-gac--acgag---------------------
-------------------------tgagga-----------------------------
-----------------------------------------ttgacagattgag------
-----------------------agctc-tttc--------ttg-a-tttcgtggg----
---------------tggtgg----------------t-gcatggccgttctt-------
-----------------------agttggtgg----------------------------
------------------------------------------------------------
------------------------------------
>Otu311
cgtgtggttc-tattttgtt--gg-tttc---taggaccg--ccgtaat--gattaa-ta
ggga-c-agtcggggc--atcagtattcaattgtcagaggtgaaatt-cttggattta-t
tgaagactaactactgcgaaag-catttg-ccaaggatgttttc-attaa-tcag-gaac
gaaagttagggg-atcgaa-gacgatcagataccgtcgtagtcttaaccataaactatg-
ccgattagggatc-ggacggt-gtta--tttttt----gacccgttcgg-----cacct-
--------------------------------t-acgataaa--------tcaaa--atg
tt-tgggct----------cctggggg---agtatggt----------------------
------cg----caaggctgaaacttaaagaaattg-------acggaaggg-----cac
ca-cc----agg-ggtaggaggcctcg-cggc-gtta-attt-agt----actc-aacaa
cgggggtaacggtacaccaacggtccgacgac--acgatag-------------------
-------------------------agggat-----------------------------
-----------------------------------------ttgacagattgag------
-----------------------agctc-tttc--------ttg-a-tttcgtggg----
---------------tggtgg----------------t-gcatggccgttctt-------
-----------------------agtggtgg-----------------------------
------------------------------------------------------------
------------------------------------
>Otu332
cgtgtggttc-tattttgtt--gg-tttc---taggaccg--ccgtaat--gattaa-ta
ggga-c-agtcggggc-ggtcagtattcaattgtcagaggtgaaatt-cttggattta-t
tgaagactaactactgcgaaag-cattcg-ccaaggatgttttc-attaa-tcag-gaac
gaaagttagggg-atcgaa-gacgatcagataccgtcgtagtcttaaccataaactatg-
ccgactagggatc-ggacggt-gtta--ttttt-----gacccgttcgg-----cacct-
--------------------------------t-acacgaaa--------gtaca--agt
t--ctgggt---------tctggggga---gggtatgt----------------------
------cg----caaggctgaaacttaaagaaatta------gacggaagggg---cgac
ca-cccacgggg-tgggag-g--cctg-cggc-gtta-attttagt----actc-aacac
ggggaaacgta---caccagg--t-ccacgac--acaac---------------------
-------------------------gaggga-----------------------------
-----------------------------------------ttgacagattgag------
-----------------------agctc-tttc--------ttg-a-ttttgtggg----
---------------tggtgg----------------t-gcatggccggttct-------
----------------------tagttggtg-----------------------------
--------------g---------------------------------------------
------------------------------------
>Otu346
ca-gaggttc-tattttgtt--gg-tttc---taggaccg--ctgtaat--gattaa-ta
ggga-t-agtcggggc--gtccgtattcaattgtcagaggtgaaatt-cttggattta-t
tgaagacgaactactgcgaaag-cattcg-ccaaggatgttttc-attaa-tcagtgaac
gaaagttaggg--atcgaa-gacgatcagataccgtcgtagtcttaaccataaactatg-
ccgactagggatc-ggacggt-ggtt--tttctat---gccccgttcgg-----cacct-
--------------------------------t-acgagaaa--------tcaaa--gtt
tt-tgggtc---------tcgggggga---ggtatggt----------------------
------cg----caaggctgaaacttaaagaaattg-------acggaaggg-----cac
ca-ca----agg-cgtgga-g--cctg-cggc-ttaa-tttg--------actc-aacac
-gggggaaact---caccagg--t-cca-gac--atgct---------------------
--------------------------tagga-----------------------------
-----------------------------------------ttgacagattgat------
-----------------------agctc-tttc--------ttg-a-tttcgtggg----
---------------tggtgg----------------t-gcatggccgttct--------
-----------------------agttgtgga----------------------------
----------------gtgatttgctgcctt-----------------------------
------------------------------------
>Otu395
cgtgtggttc-tattttgtt--gg-tttc---taggaccg--ccgtaat--gattaa-ta
ggga-c-agtcggggc--atcagtattcaattgtcagaggtgaaatt-cttggattta-t
tgaagactaactactgcgaaag-catttg-ccaaggatgttttc-attaa-tcag-gaac
gaaagttagggg-atcgaa-gacgatcagataccgtcgtagtcttaaccataaactatg-
ccgactagggatc-ggacgat-gtta--ttttt-----gactcgttcgg-----cacct-
--------------------------------t-acgagaaa--------ttaag--agt
gt-gtgggt---------tccaggggg---agtatggt----------------------
------cg----caaggctgaaacttaaagaaattg-------acggaaggg-----cac
ca-cc----agg-agtgga-g--cctg-cggc-ttaa-tttg--------actc-aacac
--ggggaaact---caccagg--t-cca-gac--gcaat---------------------
--------------------------gagga-----------------------------
-----------------------------------------ttgacagattgag------
-----------------------agtct-tttt--------ctg-a-ttttgcggg----
---------------tggtgg----------------t-gcatggccgttctt-------
-----------------------agttggtg-----------------------------
--------------gagtgatttgtctgt-------------------------------
------------------------------------
>Otu424
cgtgtggttc-tattttgtt--gg-tttc---taggaccg--ccgtaat--gattaa-ta
ggga-cgagtcggggc-ggtcagtattcaattgtcagaggtgaaatt-cttggattta-t
cgaagactaactactgcgaaag-cattcg-ccaaggatgttttctattaa-tcag-gaac
gaaagttagggg-atcgaa-gacgatcagataccgtcgtagtcttaaccataaactatg-
ccgactagggatc-ggacggt-gtta--tttttt----gaccccgtcgg-----cacct-
--------------------------------t-acacgaaa--------gtaca--agt
tt-ctgggt---------tctggggga---ggtat-gt----------------------
------cg----caaggctgaaacttaaagaaattg--------cggaaggg-----cac
ca-ccca-gggg-gttgga-g--cctg-cggc-ttaaatttg--------actc-aacac
-gggggaaact---caccagg--t-cca-gac--acaac---------------------
--------------------------gagga-----------------------------
-----------------------------------------ttgacagattgag------
-----------------------agctcttttc--------ttg-a-ttttgtggg----
---------------tggtgg----------------t-gcatggccgttctt-------
-----------------------agttggtg-----------------------------
--------------gagtga----------------------------------------
------------------------------------
>Otu426
cgtgtggttc-tattttgtt--gg-tttc---taggaccg--ccgtaat--gattaa-ta
ggga-c-agtcggggc--gtcagtattcaattgtcagaggtgaaatt-cttggatttatt
tgaagactaactactgcgaaag-cattcg-ccaaggatgttttctattaa-tcag-gaac
gaaagttaggggagtcgaa-gacgatcagataccgtcgtagtcttaaccat-aactatg-
ccgactagggatc-ggacggt-gtta--tttttg------acccgtcgg-----cacct-
--------------------------------t-acacgaaa--------gtaca--agt
ttactgggt---------tcgtggggg---aggtatgt----------------------
------cg----caaggctgaaacttaaagaaattg-------acggaaggg----cgac
ca-ccca-cggg-ggtgggaggccctg-cggc-ttaattttg--------actc-aacac
gggggaaacgt---caccagg--t-cca-gac--acaac---------------------
--------------------------gagga-----------------------------
----------------------------------------tttgacagattgag------
-----------------------agctc-tttc--------ttg-a-ttttgtggg----
---------------tggtgg----------------t-gcatggccgttctt-------
-----------------------agttggtg-----------------------------
--------------g---------------------------------------------
------------------------------------
>Otu452
ggtgcggtcc-tattttgtt--gg-tttc---taggaccg--ccgtaat--gattaa-ta
ggga-c-agtcggggc-gatcagtattcaattgtcagaggtgaaattacttggattta-t
tgaagactaactactgcgaaagacatttg-ccaaggatgttttctattaa-tcagtgaac
gaaagttaggga-gtcgaa-gacgatcagataccgtcgtagtcttaaccataaactatg-
ccgattagggatc-ggacggt-gtta--tttttg----tacccgttcgg-----cacct-
--------------------------------t-acgataaa--------tacaa--aat
agtttgggtc------gtcctggggga---ggtatggt----------------------
------cg----caaggctgaaacttaaagaaatta------gacggaaggg-----cac
ca-cc----agg-ggtgga-g--cctg-cggc-ttaa-tttg--------actc-aacac
ggggaaacgta---caccagg--t-cca-gac--acaac---------------------
--------------------------gagga-----------------------------
-----------------------------------------ttgacagattgag------
-----------------------agctc-tttc--------ttg-a--tttgtggg----
---------------tggtgg----------------t-gcatggccgttctt-------
-----------------------agttggtg-----------------------------
--------------g---------------------------------------------
------------------------------------
>Otu507
cgtgtggttc-tattttgtt--gg-tttc---taggaccg--ccgtaat--gattaa-ta
ggga-c-agtcggggc-ggtcagtattcaattgtcagaggtgaaatt-cttggatttatt
tgaagactaactactgcgaaag-cattcg-ccaaggatgttttctattaa-tcag-gaac
gaaagttaggggagtcgaa-gacgatcagataccgtcgtagtcttaaccataaactatg-
ccgactagggatc-ggacggt-gtta--tttttt----gtacccgtcgg-----cacct-
--------------------------------t-acacaaaa--------gtaca--agt
t--ctgggt---------tctggggga---ggtatggt----------------------
------cg----caaggctgaaacttaaagaaatta------gacggaaggg----cgac
ca-cc----agg-ggtgggag--cctg-cggc-ttaa-tttg--------actc-aacac
gggggaaacgt---caccagg--t-cca-gac--acaac---------------------
--------------------------gagga-----------------------------
----------------------------------------tttgacagattgag------
-----------------------agctc-tttc--------ttg-a-ttttgtggg----
---------------tggtgg----------------t-gcatggccgttctt-------
----------------------aagttggtg-----------------------------
--------------g---------------------------------------------
------------------------------------
>Otu547
cgtgtggttc-tattttgtt--ggttttc---taggaccg--ccgtaat--gattaa-ta
ggga-c-agtcggggc--gtcagtattcaattgtcagaggtgaaatt-cttggattta-t
tgaagactaactactgcgaaag-cattcg-ccaaggatgttttc-attaattcag-gaac
gaaagttagggg-atcgaa-gacgatcagataccgtcgtagtcttaaccataaactatg-
ccgactagggatc-ggacggt-gtta--tttttt----gacccgttcggtca--ccctt-
--------------------------------t-acacgaaa------gttacaa--gtt
ttactgggt---------tactggggggtaggtatggt----------------------
------cg----gcaaggctgaacttaaagaaattg-------acggaaggg-----cac
a--cc----agg-ggtgga-g--cctg-cggc--taa-tttg--------actc-aacac
--ggggaaact---caccaggg-t-cca-gac--acaac---------------------
--------------------------gagga-----------------------------
-----------------------------------------ttgacagattgag------
-----------------------agctc-tttcc-------ttg-a-ttttgtggg----
---------------tggtgg----------------tgtcatggccgttct--------
-----------------------agttggt------------------------------
------------------------------------------------------------
------------------------------------
>Otu646
cgtgtggttc-tattttgtt--gg-tttc--ttaggaccg--ccgtaat--gattaa-ta
ggga-c-agtcggggc-gatcagtattcaattgtcagaggtgaaatt-cttggattta-t
tgaagactaactactgcgaaag-catttg-ccaaggatgttttc-attaa-tcag-gaac
gaaagttagggg-atcgaa-gacgatcagataccgtcgtagtcttaaccataaactatg-
ccgattagggatc-ggacggt-gtta--ttttttt---gacccgttcgg-----cacct-
--------------------------------t-acgataaa--------tcaaa--atg
tt-tgggct----------cctggggg---agtatggt----------------------
------cg----caaggctgaaacttaaagaaattg-------acggaaggg-----cac
ca-cc----aggacgtgga-g--cctg-cggc-ttaa-tttg--------actc-aacac
-gggggaaact---caccagggtc-cca-gat--gaaat---------------------
--------------------------aagga-----------------------------
-----------------------------------------ttgacagattgag------
-----------------------agctc-tttc--------ttg-atttttctagg----
---------------tggtgg----------------t-gcatggccgttctt-------
-----------------------agtcgtgg-----------------------------
------------------------------------------------------------
------------------------------------
>Otu669
cgcgcggtcc-tattttgtt--gg-tttc---taggaccg--ccgtaat--gattaa-ta
ggga-t-agtcggggc-gattagtattcaattgtcagaggtgaaatt-cttggattta-t
tgaagactaactactgcgaaag-catttg-ccaaggatgttttc-attaa-tcagtgaac
gaaagttaggga-gtcgaa-gacgatcagataccgtcgtagtcttaaccataaactatg-
ccgactagggatc-ggtggac-gtta--ttttctt---gactccatcgg-----cacct-
--------------------------------t-acgagaaa--------tcaaa--gtt
tt-tagggt--------tctgggggga---ggtatggt----------------------
------cg----caaggctgaaacttaaagaaattg-------acggaaggg-----cac
ca-cc----agg-cgtgga-g--cctg-cggc-ttaa-tttg--------actc-aacac
ggggggaaact---taccagg--t-cca-gac--acaag---------------------
--------------------------tagga-----------------------------
-----------------------------------------ttgacagattgag------
-----------------------agctc-tttc--------ttg-a-ttttgtggg----
---------------tggtgg----------------t-gcatggccgttctt-------
-----------------------agttggtg-----------------------------
--------------g---------------------------------------------
------------------------------------
>Otu682
cgtgtggttc-tattttgtt--gg-tttc---taggaccg--ccgtaat--gattaa-ta
ggga-c-agtcggggc--atcagtattcaattgtcagaggtgaaatt-cttggattta-t
tgaagactaactactgcgaaag-catttg-ccaaggatgttttc-attaa-tcag-gaac
gaaagtta-ggg-atcgaa-gacgatcagataccgtcgtagtcttaaccataaactatg-
ccgattagggatc-ggacggtcgtta--tttttt----gacccgttcgg-----cacct-
--------------------------------t-acgataaa--------tcaaa--atg
tt-tgggct----------cctggggg---agtatggt----------------------
------cg----caaggctgaaactt-aagaaattg-------acggaaggg-----cac
ca-cc----agg-ggtaggaggcctcgtcggc-gtaa-cttt-agttacgacta-acaac
cgggggaaacggtacaccacggtacgtacgacg-acgatagt------------------
-------------------------aaggat-----------------------------
-----------------------------------------ttgacagattgag------
-----------------------agctc-tttc--------ttg-a-tttcgtggg----
---------------t-gtgg----------------t-gcatgg---------------
------------------------------------------------------------
------------------------------------------------------------
------------------------------------
>Otu730
cgtgtggttc-tattttgtt--gg-tttc---taggaccg--ccgtaat--gattaa-ta
ggga-c-agtcggggc--atcagtattcaattgtcagaggtgaaatt-cttggattta-t
tgaagactaactactgcgaaag-catttg-ccaaggatgttttc-attaa-tcag-gaac
gaaagttaggg--atcgaa-gacgatcagataccgtcgtagtcttaaccataaactatg-
ccgattagggatc-ggacggt-gttta-ttttttg---tacccgttcgg-----cacct-
--------------------------------t-acgataaa--------tcaaa--atg
tt-tgggcg---------tcctggggg---agtatggt----------------------
------cg----caaggctgaaacttaaagaaattg-------acggaaggc-----acc
ga-cc----agg-ggtgga-g--cctg-cggc-ttaa-tttg--------actcgaacac
-gggggaaact---caccagg--t-cca-gac--acgat---------------------
--------------------------gagga-----------------------------
-----------------------------------------ttgacagattgag------
----------------------tagctcttttc--------ttggg-tttcgtggg----
--------------gtggtgg----------------t-gcatggccgttctt-------
-----------------------agtgg--------------------------------
------------------------------------------------------------
------------------------------------
>Otu806
ca-gaggttc-tattttgtt--gg-tttc---taggaccg--ctgtaat--gattaa-ta
ggga-t-agtcggggc-ggtccgtattcaattgtcagaggtgaaatt-cttggattta-t
tgaagacgaactactgcgaaag-cattcg-ccaaggatgttttc-attaa-tcagtgaac
gaaagttaggggagtcgaa-gacgatcagataccgtcgtagtcttaaccataaactatg-
ccgactagggatc--gacggt-ggtt--tttta-----tgcccgttcgg-----cacct-
--------------------------------t-acgagaaa--------tcaa---gtt
tt-tagggc---------tcgggggga---ggtatggt----------------------
------cg----caaggctgaaacttaaagaaattg--------cggaaggg-----cac
ca-ca----agg-cgtgga-g--cctg-cggc-ttaa-tttg--------actc-aacac
-gggggaaact---caccagg--t-cca-gac--atgct---------------------
--------------------------tagga-----------------------------
-----------------------------------------ttgacagattgat------
-----------------------agctc-tttc--------ttg-a-ttgtatggg----
---------------tggtgg----------------t-gcatggccgtttct-------
-----------------------agtggtgg-----------------------------
------------------------------------------------------------
------------------------------------
>Otu832
cgtgtggttc-tattttgtt--gg-tttc---taggaccg--ccgtaat--gattaa-ta
ggga-c-agtcggggc--atcagtattcaattgtcagaggtgaaatt-cttggattta-t
tgaagactaactactgcgaaag-catttg-ccaaggatgttttc-attaa-tcag-gaac
gaaagtta-ggg-atcgaa-gacgatcagataccgtcgtagtcttaaccataaactatg-
ccgattagggatc-ggacggt-gtta--ttttt-----gtaccgtcggt-----cgacc-
--------------------------------t-acgtataa-------tacaaa--taa
gt-ttgggtc-----gtcctcggggag---ggtatggtc------------------ggt
caaggacg----tgaaacttaaaagtaaaattaagt-------acggaaggga--cggac
ca-ccca-cgaa-ggtgga-g--cctg-cggc-ttaa-tttg--------actc-aacac
-gggggaaact---caccagg--t-cca-gac--acgat---------------------
--------------------------gagga-----------------------------
-----------------------------------------ttgacagattgag------
-----------------------agctc-tttc--------ttg-a-tttcgtggg----
------------------------------------------------------------
------------------------------------------------------------
------------------------------------------------------------
------------------------------------
>Otu876
cgtgtggttc-tattttgtt--gg-tttc---taggaccg--ccgtaat--gattaa-ta
ggga-c-agtcggggc-gtcgagtattcaattgtcagaggtgaaatt-cttggattta-t
tgaagactaactactgcgaaag-cattcg-ccaaggatgttttc-attaattcag-gaac
gaaagttagggg-atcgaaggacgatcagataccgtcgtagtcttaaccataaactatga
ccgactagggatc-ggacgggtgtta--tttttg----gacccgtttcggtc--accct-
--------------------------------t-acacgaaa------cgttaca--agt
ttactgggt---------tactggggggtaggtatggt----------------------
------cg----gcaaggctgaacttaaaga-attg-------acgaagggca----cac
ca-----------gggtga-g--cctg-cggc--taa-tttg--------actc-aacac
--ggggaaact---caccaggg-tacca-ggc--acaac---------------------
--------------------------gagga-----------------------------
-----------------------------------------ttgacagattgag------
---------------------------------------------a--------------
------------------------------------------------------------
------------------------------------------------------------
------------------------------------------------------------
------------------------------------
>Otu878
cgtgtggttc-tattttgtt--gg-tttc---taggaccg--ccgtaat--gattaa-ta
ggga-c-agtcggggc--atcagtattcaattgtcagaggtgaaatt-cttggattta-t
tgaagactaactactgcgaaag-catttg-ccaaggatgttttc-attaa-tcag-gaac
gaaagttagggg-atcgaa-gacgatcagataccgtcgtagtcttaaccataaactatg-
ccgattagggatc-ggacgat-gttta-tttttcg---tactcgttcgg-----cacct-
--------------------------------taacgataaa-----atctaaaa--gtg
tt-tgggcg---------tcctggggg---agtatggt----------------------
------cg----caaggctagaaacttaagaaattg-------acg--aagg-----cac
ca-cc----agg--gtgga-g--cctg-cggc-ttaa-tttg--------actcgaacac
-gggggaaact---caccagg--t-cca-gac--acgat---------------------
--------------------------gaggt-----------------------------
-----------------------------------------ttgacagattgag------
-----------------------agctc--------------------------------
------------------------------------------------------------
------------------------------------------------------------
------------------------------------------------------------
------------------------------------
