# Supplementary material for: Plant host and drought shape the root associated fungal microbiota in rice
Source: PeerJ. 2019 Sep 11;7:e7463. doi: 10.7717/peerj.7463 (PMC6744933; doi:10.7717/peerj.7463)
Supplement: Supplemental Information 1 [file peerj-07-7463-s011.gz › data and code/data/otu05_sequences.fasta]

>Otu001
CGTGCGGTCCTATTTTGTTGGTTTCTAGGACCGCCGTAATGATTAATAGGGACAGTCGGGGCATCAGTATTCAATTGTCAGAGGTGAAATTCTTGGATTTATTGAAGACTAACTACTGCGAAAGCATTTGCCAAGGATGTTTTCATTAATCAGTGAACGAAAGTTAGGGATCGAAGACGATCAGATACCGTCGTAGTCTTAACCATAAACTATGCCGACTAGGGATCGGGGCGGTGTTACGTCTTTAGTTTTACCGGACCTTCCGGGCCTACCCGGTTACCGAACCGTTAAAACGTACGAAAAAAGTTCGTTTAAAGGGGTTTCGTTTTGGGGGGGGTTACGTTAGGGGGGTAGGGTTACGTCGGTAACGGGCCTAAAGGGAACCTTTAAAGGAAAAACTTTTAAAGGAAAACGGTTAAGGGGACCGGAAACCGGGGACCAACCGGACCCGTAGGGGGACGGTCCGGTAGGCCCGGTCGTTTAAGGGTTTCGTTAAACTTTTTCGAAACCTACCGGGGGAAAAACCTACCGGGGGGAAAACCCTACGGTACCCCAAGGGGTTACCTAGGGAAAAATTAAGGGAAAATTTTAAGGGGAACTTAGGAACTTAGGAAGTTAGGACGTACGTTCCTTTCGTTTACTTTTTTCGAAGGTTTTTTCGGTAGGGGTTGGTCGGTAGTCGGACCGTTTCGGTTACCGGTTTTCCGTTAGGGTTACGGTTGG
>Otu018
CGTGCGGTTCTATTTTGTTGGTTTCTAGGACCGCCGTAATGATTAATAGGGACAGTCGGGGCATCAGTATTCAATTGTCAGAGGTGAAATTCTTGGATTTATTGAAGACTAACTACTGCGAAAGCATTTGCCAAGGATGTTTTCATTAATCAGTGAACGAAAGTTAGGGATCGAAGACGATCAGATACCGTCGTAGTCTTAACCGTAAACTATGCCGACTAGGGATCGGGCGATGTTCTTTTTTTGACTCGCTCGGCACCTTACGAGAAATCAAAAGTTTTTCGGTTCGGTTCGGGGTAGGGTAAGTAGGTTACGTCGTAACGGGCCTAAGGGAAACCTTTAAAGGAAAAAACTTTTAAAGGAAAACGGTTAAGGGGACCGGAAACCGGGACCCAACCGGACCGTAGGGGACGGTCCGGTAGGCCCGGTCGTTAACGGTTTCGTTAAACTTTTCGAAAACCTACCGGGGAAAAACCTACCGGGGAAAACCCTACGGTACCCCAAGGGTACCTAGGAAAATTAAGGGGAAAATTTAAGGGAACTTAGGAACTTAGGAAGTTAGGACGTACGTTTCCTTTGTTACTTTTTTCGAAGGTTTTTTCGGTAGGGGTTGGTCGGTAGTCGGACCG
>Otu023
CGTGTGGTTCTATTTTGTTGGTTTCTAGGACCGCCGTAATGATTAATAGGGACAGTCGGGGCGTCAGTATTCAATTGTCAGAGGTGAAATTCTTGGATTTATTGAAGACTAACTACTGCGAAAGCATTCGCCAAGGATGTTTTCATTAATCAGGAACGAAAGTTAGGGATCGAAGACGATCAGATACCGTCGTAGTCTTAACCATAAACTATGCCGACTAGGGATCGGACGGTGTTATTTTTTGACCCGTTCGGCACCTTACACGAAAGTACAAGTTTCTGGGTTCTGGGGGGAGTATGGTCGCAAGGCTGAAACTTAAAGAAATTGACGGAAGGGCACCACCAGGGGTGGAGCCTGCGGCTTAATTTGACTCAACACGGGGGAAACTCACCAGGTCCAGACACAAACGGGGAGTAGTACGACGAAGTTAGTTAGGGACGTACGTTTCCTTTCGTTTACTTTTTTGGTAGGGTTTTTGGGTGGGGGTTGGGTCGGGTAGTCGGACCGTTTCGGTTACCGGTTTTCGGTTTAGGGTTAGGTTGGAAGTTTTGGTACTTTTGGTCCTTTAAGTTCCTTTAAGTTACGTACGTAGGACCCTAAGGGCCCAAACGGGACC
>Otu041
CGTGTGGTTCTATTTTGTTGGTTTCTAGGACCGCCGTAATGATTAATAGGGACAGTCGGGGCATCAGTATTCAATTGTCAGAGGTGAAATTCTTGGATTTATTGAAGACTAACTACTGCGAAAGCATTTGCCAAGGATGTTTTCATTAATCAGGAACGAAAGTTAGGGGATCGAAGACGATCAGATACCGTCGTAGTCTTAACCATAAACTATGCCGATTAGGGATCGGACGGTGTACTTTTAGTTTTACCGTACCCGGTTCGACCTTAACCGTTACGTAAATTAACTAAACTAAAAGTTTTGGGTTTCGGGTCCCTTCCGGGGGTAGGGGGGGTAAGTTAGGTTCGGGTCCGAACGGAACGGTCGTAAACGTTAAAAAACGTTAAAAAGTTAAAGTTACGGGAAACGGGGGAACGGGACCCAACCCCAACCGGGGTAGGGGGGTAGGGACCGTCCGTCGGGGCCGGTTAACTTTTTAAGTTTACGTACCTAACCAAACCGGGGAAACCGGGGTAAACCTACCCAACCGGTACCGGTACCGAACGAACCGAACGTAGTAGGGAAGGTTAGTTACGAACGAAGTTAGTTA
>Otu070
CGTGTGGTTCTATTTTGTTGGTTTCTAGGACCGCCGTAATGATTAATAGGGACAGTCGGGGCGTCAGTATTCAATTGTCAGAGGTGAAATTCTTGGATTTATTGAAGACTAACTACTGCGAAAGCATTCGCCAAGGATGTTTTCATTAATCAGGAACGAAAGTTAGGGGATCGAAGACGATCAGATACCGTCGTAGTCTTAACCATAAACTATGCCGACTAGGGATCGGACGGTGTTATTTTTTGACCCGTTCGGCACCTTACACGAAAGTACAAGTTTCTGGGTTCTGGGGGAGTATGGTCGCAAGGCTGAAACTTAAAGAAATTGACGGAAGGGCACCACCAGGGGTGGAGCCTGCGGCTTAATTTGACTCAACACGGGGGAAACTCACCAGGTCCAGACACAACGAGGATTGACAGATTGAGAGCTCTTTCTTGATTTTTGTGGGTAGTGGGTGGTCGACTAGGTCCGGGTTCCGTTTACGTTTAGGGTTTGGGTAGGGTAGGTAGTTTAGTTTTCGTTCGTCGTTAACTTTTAACTTTCGTAGGAACGTACGTCCGAACGGAACG
>Otu088
CAGAGGTTCTATTTTGTTGGTTTCTAGGACCGCTGTAATGATTAATAGGGATAGTCGGGGCGTCCGTATTCAATTGTCAGAGGTGAAATTCTTGGATTTATTGAAGACGAACTACTGCGAAAGCATTCGCCAAGGATGTTTTCATTAATCAGTGAACGAAAGTTAGGGGATCGAAGACGATCAGATACCGTCGTAGTCTTAACCATAAACTATGCCGACTAGGGATCGGACGGTGGTTTTTTATGCCCCGTTCGGCACCTTACGAGAAATCAAAGTTTTTGGGCTCGGGGGGAGTATGGTCGCAAGGCTGAAACTTAAAGAAATTGACGGAAGGGCACCACAAGGCGTGGAGCCTGCGGCTTAATTTGACTCAACACGGGGGAAACTCACCAGGTCCAGACATGCTTAGGGATTTGACGAGTAGTAGTAGTACGTCTTTCTTTTCGTAGTTAGTTTAGTTAGGGTTGGGGGTTGGGTTGGGTCGACTAGGTCCGGGTTTTTACCGGTTTTTTAGGGTTTGGGGTAGGGTAGGTAGTTTAGTTTTCGTTCGTCG
>Otu099
CGTGTGGTTCTATTTTGTTGGTTTCTAGGACCGCCGTAATGATTAATAGGGACAGTCGGGGCATCAGTATTCAATTGTCAGAGGTGAAATTCTTGGATTTATTGAAGACTAACTACTGCGAAAGCATTTGCCAAGGATGTTTTCATTAATCAGGAACGAAAGTTAGGGATCGAAGACGATCAGATACCGTCGTAGTCTTAACCATAAACTATGCCGATTAGGGATCGGACGGCGTTATTTTTTGACCCGTTCGGCACCTTACGATAAATCAAAATGTTTGGGCTCCTGGGGGAGTATGGTCGCAAGGCTGAAACTTAAAGAAATTGACGGAAGGGCACCACCAGGGGTGGAGCCTGCGGCTTAATTTGACTCAACACGGGGGAAACTCACCAGGTCCAGACACGAACTAGGAGTATAGACAGTAGTAGAGACGTCGTTCTTTCGTAGTTTAGTTTCGGGTGGGGTTGGGTTGGGTCGACTAGGTCCGGGTTCCCGTTTTACGTTTAGGGTTTGGGTAGGGTAGGTAGTTTAGTTTTCGTCGTCGT
>Otu147
CGTGTGGTTCTATTTTGTTTGGTTTTCTAGGACCGCCGTAATGATTAATAGGGACGAGTCGGGGCGGTCAGTATTCAATTGTCAGAGGTGAAATTCTTGGATTTATTGAAGACTAACTACTGCGAAAGCATTCGCCAAGGATGTTTTCATTAATCAGGAACGAAAGTTAGGGGATCGAAGACGATCAGATACCGTCGTAGTCTTAACCATAAACTATGCCGACTAGGGATCGGACGGTGTTATTTTTTGACCCCGTTCGGCACCTTACACGAAAGTACAAGTTTCTGGGTTCTGGGGGGAGGTATGGTCGCAAGGCTGAAACTTAAAGAAATTAGACGGAAAGGGGACGACCCACCCAGGGGGTTGGGAGCCTGCGGCTTAATTTGACTCAACACGGGGAAACGTACACCAGGTCCAGACACAACGAGGATTGACAGATTGAGAGCTCTTTCTTGATTTTGTGGGTGGTGGTGCATGGCCGTTCTTAGTTGGTGGAGTGATTTATCCTGCTT
>Otu159
CGTGTGGTTCTATTTTGTTGGTTTCTAGGACCGCCGTAATGATTAATAGGGACAGTCGGGGCGTCAGTATTCAATTGTCAGAGGTGAAATTCTTGGATTTATTGAAGACTAACTACTGCGAAAGCATTCGCCAAGGATGTTTTCATTAATCAGGAACGAAAGTTAGGGGATCGAAGACGATCAGATACCGTCGTAGTCTTAACCATAAACTATGCCGACTAGGGATCGGACGGTGTTATTTTTGACCCGTTCGGCACCTTACACGAAAGTACAAGTTTCTGGGTTCTGGGGGGAGTATGGTCGCAAGGCTGAAACTTAAAGAAATTGACGGAAGGGCACCACCAGGGGTGGAGCCTGCGGCTTAATTTGACTCAACACGGGGAAACTCACCAGGTCCAGACACAACGAGGATTGACAGATTGAGAGCTCTTTCTTGATTTTTGTGGGTGGTGGTGCATGGCCGTTCTTAGTTGGTGGAGTGATTTGTCTGCTCCAAGGCACACAGGGG
>Otu161
CGTGCGGTCCTATTTTGTTGGTTTCTAGGACCGCCGTAATGATTAATAGGGACAGTCGGGGCGATCAGTATTCAATTGTCAGAGGTGAAATTCTTGGATTTATTGAAGACTAACTACTGCGAAAGACATTTGCCAAGGATGTTTTCTATTAATCAGTGAACGAAAGTTAGGGATCGAAGACGATCAGATACCGTCGTAGTCTTAACCGTAAACTATGCCGACTAGGGATCGGGCGATGTTCTTTTTTCTTGACTCGCTCGGCACCTTACGAGAAATACAAAGTTTTTAGGGTTTCTGGGGGGAGGTATGGTCGCAAGGCTGAAACTTAAAGAAATTAGACGGAAGGGCACCACCAGGCGTGGAGCCTGCGGCTTAATTTTGACTCAACACGGGGGGAAACTCACCAGGTCCAGATGAAATAAAGGATTGACAGATTGAGAGCTCTTTCTTGTATTTTTCTAGGTGGTGGTGCATGGCCGTTCTTAGTTGGTGGAGTGATTGTTCTGCT
>Otu170
CGTGTGGTTCTATTTTGTTGGTTTCTAGGACCGCCGTAATGATTAATAGGGACAGTCGGGGCATCAGTATTCAATTGTCAGAGGTGAAATTCTTGGATTTATTGAAGACTAACTACTGCGAAAGCATTTGCCAAGGATGTTTTCATTAATCAGGAACGAAAGTTAGGGATCGAAGACGATCAGATACCGTCGTAGTCTTAACCATAAACTATGCCGATTAGGGATCGGACGGCGTTATTTTTGTACCGTACCCGGTCGACCTTACCGTACGTAATACTAAACTAAGTTTGGGTTCGGTCCCTTCCGGGGGTAGGGGGTAATTAGGTTCGGGTCCGAACGGAACGTCGTAAACGTTAAAAACGTTAAAAAGTTAAGTTCGGGAAACGGGGAACGGGACCCAACCCCAACCGGGGTAGGGGGGTAGGACCGTCCGTCGGGCCGGTTAACTTTTTAAGTTACGTACCTAACCAAACCGGGGGGAAACCGGGGTAACCTACCCAACCGGG
>Otu192
CAGAGGTTCTATTTTGTTGGTTTCTAGGACCGCTGTAATGATTAATAGGGATAGTCGGGGCGTCCGTATTCAATTGTCAGAGGTGAAATTCTTGGATTTATTGAAGACGAACTACTGCGAAAGCATTCGCCAAGGATGTTTTCATTAATCAGTGAACGAAAGTTAGGGATCGAAGACGATCAGATACCGTCGTAGTCTTAACCATAAACTATGCCGACTAGGGATCGGACGGTGGTTTTTTATGCCCGTTCGGCACCTTACGAGAAATCAAAGTTTTTAGGGTCGTCGGGGGAGGGGTATGTCGGTCACGAAGGTCTAAGTAAAACTTAAAAGTAAATTCGGAAACGGGGAAGGGCCAACCCAACGGAACGGGTCGGTAGGGGACCTCCGGTCGGGCCGGTTTAACTTTTTAAGTTACGACCTAACCGAAACCGGGGGAAAACCGGGGTAAACCTACCCGAACCGGTACCGGTACCGAACGAACTAGTCGTTACGGTTAAG
>Otu193
CGTGTGGTTCTATTTTGTTGGTTTCTAGGACCGCCGTAATGATTAATAGGGACGAGTCGGGGCGGTCAGTATTCAATTGTCAGAGGTGAAATTCTTGGATTTATTGAAGACTAACTACTGCGAAAGCATTCGCCAAGGATGTTTTCTATTAATCAGGAACGAAAGTTAGGGGAGTCGAAGACGATCAGATACCGTCGTAGTCTTAACCATAACTATGCCGACTAGGGATCGGACGGTGTTATTTTTTGTACCCCGTTCCGGTCGACCTTACCTACGAAAGTAACAAGTTTACTTGGGTTCGTTGGGGGAGGGTATGGTCGGCAAGGCGTGAAACTTAAAGTAAATTAGTACGGAAGGGCGACCACCAGGCGGTGGAGCCTGCGGCTTAATTTTGACTCAACACGGGGAAACTCACCAGGTCCAGATGAATAAGGATTGACAGATTGAGAGCTCTTTCTTGATTTTTCAGGTGGTGGTGCATGGCCGTTCTTAGTTCGTGG
>Otu225
CGTGTGGTTCGTATTTTGTTTGGTTTCGTTAGGACCGGCCCGTAACTAGATTAATTAAGGGACGAGTCGGGGCGGATCAGTATTCAATTGTCAGAGGTGAAATTCTTGGATTTATTGAAGACTAACTACTGCGAAAGCATTTGCCAAGGATGTTTTCATTAATCAGGAACGAAAGTTAGGGATCGAAGACGATCAGATACCGTCGTAGTCTTAACCATAAACTATGCCGATTAGGGATCGGACGGTGTTATTTTTGTACCCGTTCGGCACCTTACGATAAATCAAAATAGTTTGGGTCGTCCTGGGGGAGGTATGGTCGCAAGGCTGAAACTTAAAGAAATTAGACGGAAGGGCACCACCCAGGGGTGGAGGCCTGCGGCTTAATTTGACTCAACACGGGGGAAACTCACCAGGTCCAGACACGATGAGGATTGACAGATTGAGAGCTCTTTCTTGTATTTCGTGGGTGGTGGTGGCATGGCCGTTCTTAGTTGGTGG
>Otu231
CGTGTGGTTCTATTTTTGTTGGTTTTCTAGGACCGCCGTAATGATTAATAGGGACAGTCGGGGCGTCAGTATTCAATTGTCAGAGGTGAAATTCTTGGATTTATTGAAGACTAACTACTGCGAAAGCATTCGCCAAGGATGTTTTCATTAATTCAGGAACGAAAGTTAGGGGATCGAAGACGATCAGATACCGTCGTAGTCTTAACCATAAACTATGCCGACTAGGGATCGGACGGTGTTATTTTTTGACCCGTTTCGGTCACCTTACACGAAAGTACAAGTTTACTGGGTTCTGGGGGGAGTATGGTCGCAAGGCTGAAACTTAAGAAATTGACGAAGGGCACACCAGGGTGAGCCTGCGGCTTAATTTGACTCAACACGGGGAACTCACCAGGTCCAGACACAACGAGGATTGACAGATTGAGAGCTCTTTCTTGATTTTTGTGGGTTGGTTGGTGCATGGCCGTTCTAGTTGGTGGAGTTGATTTGGTCTGCTT
>Otu242
CGTGCGGTTCTATTTTGTTGGTTTCTAGAACTGCCGTAATGATTAAAAGGGACAGCCGGGGCGATTAGTATTTGCACGCTAGAGGTGAAATTCTTGGATTGTGCAAAGACTTCCTACTACGAAAGCATTTGCCAAGAATGTTTTCATTAATCAAGAACGAAGGTTAGGGTATCGAAAACGATTAGATACCGTTGTAGTCTTAACAGTAAACTATGCCGACTCCGAATCGGTCGATGCTCATTTTCACTGGCTCGATCGGCGCGGTACGAGAAATCAAAGTTTTTGGGTTCTGGGGGGAGTATGGTCGCAAGGCTGAAACTTAAAGAAATTGACGGAAGGGCACCACCAGGAGTGGAGCCTGCGGCTTAATTTGACTCAACACGGGGAAAACTCACCGGGGTCCGGACATAGTAAGGATTGACAGATTGATGGCGCTTTCATGATTCTATGGGTGGTGGTGCATGGCCGTTCTTAGTTGGTGGAGTTATTGTCTGCTT
>Otu245
GGTGTGGTTCTATTTTGTTGGTTTCTAGGACCGCCGTAATGATTAATAGGGACGAGTCGGGGCGGTCAGTATTCAATTGTCAGAGGTGAAATTCTTGGATTTATTGAAGACTAACTACTGCGAAAGACATTCGCCAAGGATGTTTTTCATTAATCAGGAACGAAAGTTAGGGAGTCGAAGACGATCAGATACCGTCGTAGTCTTAACCATAAACTATGCCGACTAGGGATCGGACGGTGTTATTTTTTGTACCCGTTCGGCACCTTACACGAAAGTACAAGTTTCTGGGTTCTGGGGGGAGGTATGGTCGCAAGGCTGAAACTTAAAAGAAATTAGACGGAAGGGGCGACCCACCCAGGGGGTTGGGAGGCCTGCGGCTTAATTTTGACTCAACACGGGGAAACGTCACCAGGTCCAGACACAACGAGGATTGACAGATTGAGAGCTCTTTCTTGATTTTGTGGGTGGTGGTGCATGGCCGGTTCTTAGTTGGTGG
>Otu249
CGTGTGGTTCTATTTTGTTGGTTTCTAGGACCGCCGTAATGATTAATAGGGAGTAGTCGGGGCGATCAGTATTCAATCGTCAGAGGTGAAATTACTTGGATTGATTGAAGACTAACTACTGCGAAAGACATTTGTCCAAGGATGTTTTCTATTAATCAGTGAACGAAAGTTAGGGGAGTCGAAGACGATCAGATACCGTCGTAGTCTTAACCATAAACTATGCCGACTAGGGATCGGACGGTGTTAGTATTTTGTACCCGTTCGGCACCTTACGAGAAATACAAAGTTTTTAGGGTTTCTGGGGGGAGGTATGGTCGCAAGGCTGAAACTTAAAGAAATTAGACGGAAGGGCACCACCCAGGCGTGGAGCCTGCGGGCTTAATTTTGACTCAACACGGGGGGAAACTCACCAGGTCCAGACACAATAAGGATTGACAGATTGAGAGCTCTTTCTTGATTTTGTGGGTGGTGGTGCATGGCCGTTCTTAGTTGGTGG
>Otu292
CGTGTGGTTCGTATTTTGTTTGGTTTCGTTAGGACCGGCCCGTAACTAGATTAATAAGGGACGAGTCGGGGCGATCAGTATTCAATTGTCAGAGGTGAAATTCTTGGATTTATTGAAGACTAACTACTGCGAAAGCATTTGCCAAGGATGTTTTCATTAATCAGGAACGAAAGTTAGGGGATCGAAGACGATCAGATACCGTCGTAGTCTTAACCATAAACTATGCCGATTAGGGATCGGACGGCGTTATTTTTTGACCCGTCCGGCACCTTACGATAAATCAAAATAGTTTGGGTCTCCTGGGGGAGGTATGGTCGCAAGGCTGAAACTTAAAGAAATTGACGGGAAGGGCACCCACCAGGGGGTGGAGCCTGCGGCTTAATTTGACTCAACACGGGGAAACTCACCAGGTCCAGACACGAGTGAGGATTGACAGATTGAGAGCTCTTTCTTGATTTCGTGGGTGGTGGTGCATGGCCGTTCTTAGTTGGTGG
>Otu293
CGTGCGGTTCTATTTTGTTGGTTTTTAGAACCGCCGTAATGATTAATAGGCACGATCGGGGCATTAGTATTCACATGCTAGAGGTGAAATTCTTGGATTTTGTGAAGACTAACTACTGCGAAAGCATCTGCCAAGGGCGTTGCCATTAATCAAGAACGAAGGTTAGGGATCGAAAACGATTAGATACCGTTGTAGTCTTAACAGTAAACTATGCCGACTAGGGATCGGGCGATGTTATTTTTTTGACTCGCTCGGCACCTTTCGAGAAATCAAAGTCTTTGGGTTCTGGGGGGAGTATGGTCGCAAGGCTGAAACTTAAAGAAATTGACGGAAGGGCACCACCAGGAGTGGAGCCTGCGGCTTAATTTGACTCAACACGGGGGAAACTCACCAGGTCCAGACATAGTAAGGATTGACAGATTGATAGCTCTTTCTTGATTCTATGGGTGGTGGTGCATGGCCGTTCTTAGTTGGTGGAGTTTTGATTTGTCTGC
>Otu311
CGTGTGGTTCTATTTTGTTGGTTTCTAGGACCGCCGTAATGATTAATAGGGACAGTCGGGGCATCAGTATTCAATTGTCAGAGGTGAAATTCTTGGATTTATTGAAGACTAACTACTGCGAAAGCATTTGCCAAGGATGTTTTCATTAATCAGGAACGAAAGTTAGGGGATCGAAGACGATCAGATACCGTCGTAGTCTTAACCATAAACTATGCCGATTAGGGATCGGACGGTGTTATTTTTTGACCCGTTCGGCACCTTACGATAAATCAAAATGTTTGGGCTCCTGGGGGAGTATGGTCGCAAGGCTGAAACTTAAAGAAATTGACGGAAGGGCACCACCAGGGGTAGGAGGCCTCGCGGCGTTAATTTAGTACTCAACAACGGGGGTAACGGTACACCAACGGTCCGACGACACGATAGAGGGATTTGACAGATTGAGAGCTCTTTCTTGATTTCGTGGGTGGTGGTGCATGGCCGTTCTTAGTGGTGG
>Otu332
CGTGTGGTTCTATTTTGTTGGTTTCTAGGACCGCCGTAATGATTAATAGGGACAGTCGGGGCGGTCAGTATTCAATTGTCAGAGGTGAAATTCTTGGATTTATTGAAGACTAACTACTGCGAAAGCATTCGCCAAGGATGTTTTCATTAATCAGGAACGAAAGTTAGGGGATCGAAGACGATCAGATACCGTCGTAGTCTTAACCATAAACTATGCCGACTAGGGATCGGACGGTGTTATTTTTGACCCGTTCGGCACCTTACACGAAAGTACAAGTTCTGGGTTCTGGGGGAGGGTATGTCGCAAGGCTGAAACTTAAAGAAATTAGACGGAAGGGGCGACCACCCACGGGGTGGGAGGCCTGCGGCGTTAATTTTAGTACTCAACACGGGGAAACGTACACCAGGTCCACGACACAACGAGGGATTGACAGATTGAGAGCTCTTTCTTGATTTTGTGGGTGGTGGTGCATGGCCGGTTCTTAGTTGGTGG
>Otu346
CAGAGGTTCTATTTTGTTGGTTTCTAGGACCGCTGTAATGATTAATAGGGATAGTCGGGGCGTCCGTATTCAATTGTCAGAGGTGAAATTCTTGGATTTATTGAAGACGAACTACTGCGAAAGCATTCGCCAAGGATGTTTTCATTAATCAGTGAACGAAAGTTAGGGATCGAAGACGATCAGATACCGTCGTAGTCTTAACCATAAACTATGCCGACTAGGGATCGGACGGTGGTTTTTCTATGCCCCGTTCGGCACCTTACGAGAAATCAAAGTTTTTGGGTCTCGGGGGGAGGTATGGTCGCAAGGCTGAAACTTAAAGAAATTGACGGAAGGGCACCACAAGGCGTGGAGCCTGCGGCTTAATTTGACTCAACACGGGGGAAACTCACCAGGTCCAGACATGCTTAGGATTGACAGATTGATAGCTCTTTCTTGATTTCGTGGGTGGTGGTGCATGGCCGTTCTAGTTGTGGAGTGATTTGCTGCCTT
>Otu395
CGTGTGGTTCTATTTTGTTGGTTTCTAGGACCGCCGTAATGATTAATAGGGACAGTCGGGGCATCAGTATTCAATTGTCAGAGGTGAAATTCTTGGATTTATTGAAGACTAACTACTGCGAAAGCATTTGCCAAGGATGTTTTCATTAATCAGGAACGAAAGTTAGGGGATCGAAGACGATCAGATACCGTCGTAGTCTTAACCATAAACTATGCCGACTAGGGATCGGACGATGTTATTTTTGACTCGTTCGGCACCTTACGAGAAATTAAGAGTGTGTGGGTTCCAGGGGGAGTATGGTCGCAAGGCTGAAACTTAAAGAAATTGACGGAAGGGCACCACCAGGAGTGGAGCCTGCGGCTTAATTTGACTCAACACGGGGAAACTCACCAGGTCCAGACGCAATGAGGATTGACAGATTGAGAGTCTTTTTCTGATTTTGCGGGTGGTGGTGCATGGCCGTTCTTAGTTGGTGGAGTGATTTGTCTGT
>Otu424
CGTGTGGTTCTATTTTGTTGGTTTCTAGGACCGCCGTAATGATTAATAGGGACGAGTCGGGGCGGTCAGTATTCAATTGTCAGAGGTGAAATTCTTGGATTTATCGAAGACTAACTACTGCGAAAGCATTCGCCAAGGATGTTTTCTATTAATCAGGAACGAAAGTTAGGGGATCGAAGACGATCAGATACCGTCGTAGTCTTAACCATAAACTATGCCGACTAGGGATCGGACGGTGTTATTTTTTGACCCCGTCGGCACCTTACACGAAAGTACAAGTTTCTGGGTTCTGGGGGAGGTATGTCGCAAGGCTGAAACTTAAAGAAATTGCGGAAGGGCACCACCCAGGGGGTTGGAGCCTGCGGCTTAAATTTGACTCAACACGGGGGAAACTCACCAGGTCCAGACACAACGAGGATTGACAGATTGAGAGCTCTTTTCTTGATTTTGTGGGTGGTGGTGCATGGCCGTTCTTAGTTGGTGGAGTGA
>Otu426
CGTGTGGTTCTATTTTGTTGGTTTCTAGGACCGCCGTAATGATTAATAGGGACAGTCGGGGCGTCAGTATTCAATTGTCAGAGGTGAAATTCTTGGATTTATTTGAAGACTAACTACTGCGAAAGCATTCGCCAAGGATGTTTTCTATTAATCAGGAACGAAAGTTAGGGGAGTCGAAGACGATCAGATACCGTCGTAGTCTTAACCATAACTATGCCGACTAGGGATCGGACGGTGTTATTTTTGACCCGTCGGCACCTTACACGAAAGTACAAGTTTACTGGGTTCGTGGGGGAGGTATGTCGCAAGGCTGAAACTTAAAGAAATTGACGGAAGGGCGACCACCCACGGGGGTGGGAGGCCCTGCGGCTTAATTTTGACTCAACACGGGGGAAACGTCACCAGGTCCAGACACAACGAGGATTTGACAGATTGAGAGCTCTTTCTTGATTTTGTGGGTGGTGGTGCATGGCCGTTCTTAGTTGGTGG
>Otu452
GGTGCGGTCCTATTTTGTTGGTTTCTAGGACCGCCGTAATGATTAATAGGGACAGTCGGGGCGATCAGTATTCAATTGTCAGAGGTGAAATTACTTGGATTTATTGAAGACTAACTACTGCGAAAGACATTTGCCAAGGATGTTTTCTATTAATCAGTGAACGAAAGTTAGGGAGTCGAAGACGATCAGATACCGTCGTAGTCTTAACCATAAACTATGCCGATTAGGGATCGGACGGTGTTATTTTTGTACCCGTTCGGCACCTTACGATAAATACAAAATAGTTTGGGTCGTCCTGGGGGAGGTATGGTCGCAAGGCTGAAACTTAAAGAAATTAGACGGAAGGGCACCACCAGGGGTGGAGCCTGCGGCTTAATTTGACTCAACACGGGGAAACGTACACCAGGTCCAGACACAACGAGGATTGACAGATTGAGAGCTCTTTCTTGATTTGTGGGTGGTGGTGCATGGCCGTTCTTAGTTGGTGG
>Otu507
CGTGTGGTTCTATTTTGTTGGTTTCTAGGACCGCCGTAATGATTAATAGGGACAGTCGGGGCGGTCAGTATTCAATTGTCAGAGGTGAAATTCTTGGATTTATTTGAAGACTAACTACTGCGAAAGCATTCGCCAAGGATGTTTTCTATTAATCAGGAACGAAAGTTAGGGGAGTCGAAGACGATCAGATACCGTCGTAGTCTTAACCATAAACTATGCCGACTAGGGATCGGACGGTGTTATTTTTTGTACCCGTCGGCACCTTACACAAAAGTACAAGTTCTGGGTTCTGGGGGAGGTATGGTCGCAAGGCTGAAACTTAAAGAAATTAGACGGAAGGGCGACCACCAGGGGTGGGAGCCTGCGGCTTAATTTGACTCAACACGGGGGAAACGTCACCAGGTCCAGACACAACGAGGATTTGACAGATTGAGAGCTCTTTCTTGATTTTGTGGGTGGTGGTGCATGGCCGTTCTTAAGTTGGTGG
>Otu523
CGTGCGGTTCTATTTTGTTGGTTTCTAGGATCGCCGTAATGATTAATAGGGACGGTCGGGGCATTAGTATTCCGTTGCTAGAGGTGAAATTCTTAGATTTACGGAAGACTAACTACTGCGAAAGCATTTGCCAAGGACGTTTTCATTGATCAAGAACGAAGGTTAGGGGATCAAAAACGATTAGATACCGTTGTAGTCTTAACAGTAAACTATGCCGACTAGGGATCGGTTCCATTCAAGGTATGAAGGAATCGGTCACCTTACGAGAAATCAAAGTACTTTGGGTTCTGGGGGGTAGGTATGGTCGCAAGGCTGAAACTTAAAGGAAATTGACGGAAAGGGCACCACCAGGTGTGGAGCCTGGCGGCTTAATTTGACTCAACACGGGGGAAACTCACCAGGGTCCAGACATAGTGAGGATTGACAGATTGATAGCTCTTTCTTGATTCTATGGGTGGTGGTGGCGATGGCCGTTCTTAGTTGGTGG
>Otu547
CGTGTGGTTCTATTTTGTTGGTTTTCTAGGACCGCCGTAATGATTAATAGGGACAGTCGGGGCGTCAGTATTCAATTGTCAGAGGTGAAATTCTTGGATTTATTGAAGACTAACTACTGCGAAAGCATTCGCCAAGGATGTTTTCATTAATTCAGGAACGAAAGTTAGGGGATCGAAGACGATCAGATACCGTCGTAGTCTTAACCATAAACTATGCCGACTAGGGATCGGACGGTGTTATTTTTTGACCCGTTCGGTCACCCTTTACACGAAAGTTACAAGTTTTACTGGGTTACTGGGGGGTAGGTATGGTCGGCAAGGCTGAACTTAAAGAAATTGACGGAAGGGCACACCAGGGGTGGAGCCTGCGGCTAATTTGACTCAACACGGGGAAACTCACCAGGGTCCAGACACAACGAGGATTGACAGATTGAGAGCTCTTTCCTTGATTTTGTGGGTGGTGGTGTCATGGCCGTTCTAGTTGGT
>Otu646
CGTGTGGTTCTATTTTGTTGGTTTCTTAGGACCGCCGTAATGATTAATAGGGACAGTCGGGGCGATCAGTATTCAATTGTCAGAGGTGAAATTCTTGGATTTATTGAAGACTAACTACTGCGAAAGCATTTGCCAAGGATGTTTTCATTAATCAGGAACGAAAGTTAGGGGATCGAAGACGATCAGATACCGTCGTAGTCTTAACCATAAACTATGCCGATTAGGGATCGGACGGTGTTATTTTTTTGACCCGTTCGGCACCTTACGATAAATCAAAATGTTTGGGCTCCTGGGGGAGTATGGTCGCAAGGCTGAAACTTAAAGAAATTGACGGAAGGGCACCACCAGGACGTGGAGCCTGCGGCTTAATTTGACTCAACACGGGGGAAACTCACCAGGGTCCCAGATGAAATAAGGATTGACAGATTGAGAGCTCTTTCTTGATTTTTCTAGGTGGTGGTGCATGGCCGTTCTTAGTCGTGG
>Otu669
CGCGCGGTCCTATTTTGTTGGTTTCTAGGACCGCCGTAATGATTAATAGGGATAGTCGGGGCGATTAGTATTCAATTGTCAGAGGTGAAATTCTTGGATTTATTGAAGACTAACTACTGCGAAAGCATTTGCCAAGGATGTTTTCATTAATCAGTGAACGAAAGTTAGGGAGTCGAAGACGATCAGATACCGTCGTAGTCTTAACCATAAACTATGCCGACTAGGGATCGGTGGACGTTATTTTCTTGACTCCATCGGCACCTTACGAGAAATCAAAGTTTTTAGGGTTCTGGGGGGAGGTATGGTCGCAAGGCTGAAACTTAAAGAAATTGACGGAAGGGCACCACCAGGCGTGGAGCCTGCGGCTTAATTTGACTCAACACGGGGGGAAACTTACCAGGTCCAGACACAAGTAGGATTGACAGATTGAGAGCTCTTTCTTGATTTTGTGGGTGGTGGTGCATGGCCGTTCTTAGTTGGTGG
>Otu682
CGTGTGGTTCTATTTTGTTGGTTTCTAGGACCGCCGTAATGATTAATAGGGACAGTCGGGGCATCAGTATTCAATTGTCAGAGGTGAAATTCTTGGATTTATTGAAGACTAACTACTGCGAAAGCATTTGCCAAGGATGTTTTCATTAATCAGGAACGAAAGTTAGGGATCGAAGACGATCAGATACCGTCGTAGTCTTAACCATAAACTATGCCGATTAGGGATCGGACGGTCGTTATTTTTTGACCCGTTCGGCACCTTACGATAAATCAAAATGTTTGGGCTCCTGGGGGAGTATGGTCGCAAGGCTGAAACTTAAGAAATTGACGGAAGGGCACCACCAGGGGTAGGAGGCCTCGTCGGCGTAACTTTAGTTACGACTAACAACCGGGGGAAACGGTACACCACGGTACGTACGACGACGATAGTAAGGATTTGACAGATTGAGAGCTCTTTCTTGATTTCGTGGGTGTGGTGCATGG
>Otu713
CGTGCGGTTCTATTTTGTTGGTTTCTAGGATCGCCGTAATGATTAATAGGACGGTCGGGGCATTAGTATTCCGTTGCTAGAGGTGAAATTCTTAGATTTACGGAAGACTAACTACTGCGAAAGCATTTGCCAAGGACGTTTCATTGATCAAGAACGAAGGTTAGGGGATCAAAAACGATTAGATACCGTTGTAGTCTTAACAGTAAACTATGCCAACTAGGGATCGGTTCCATTCAAGTATGAAGGTAATCGGCACCTTACGAGAAATCAAAGTCTTTGGGTTCTGGGGGGAGGTATGGTCGCAAGGCTGAAACTTAAAGGAATTGACGGAAGGGCACCACCAGGTGTGGAGCCTGCGGCTTAATTTGACTCAACACGGGGAAACTCACCAGGTCCAGACATAGTGAGGATTGACAGATTGATAGCTCTTTCTTGTATTCTATGGGTGGTGGTGCATGGCCGTTCTTAGTTGGTGGAATGA
>Otu730
CGTGTGGTTCTATTTTGTTGGTTTCTAGGACCGCCGTAATGATTAATAGGGACAGTCGGGGCATCAGTATTCAATTGTCAGAGGTGAAATTCTTGGATTTATTGAAGACTAACTACTGCGAAAGCATTTGCCAAGGATGTTTTCATTAATCAGGAACGAAAGTTAGGGATCGAAGACGATCAGATACCGTCGTAGTCTTAACCATAAACTATGCCGATTAGGGATCGGACGGTGTTTATTTTTTGTACCCGTTCGGCACCTTACGATAAATCAAAATGTTTGGGCGTCCTGGGGGAGTATGGTCGCAAGGCTGAAACTTAAAGAAATTGACGGAAGGCACCGACCAGGGGTGGAGCCTGCGGCTTAATTTGACTCGAACACGGGGGAAACTCACCAGGTCCAGACACGATGAGGATTGACAGATTGAGTAGCTCTTTTCTTGGGTTTCGTGGGGTGGTGGTGCATGGCCGTTCTTAGTGG
>Otu806
CAGAGGTTCTATTTTGTTGGTTTCTAGGACCGCTGTAATGATTAATAGGGATAGTCGGGGCGGTCCGTATTCAATTGTCAGAGGTGAAATTCTTGGATTTATTGAAGACGAACTACTGCGAAAGCATTCGCCAAGGATGTTTTCATTAATCAGTGAACGAAAGTTAGGGGAGTCGAAGACGATCAGATACCGTCGTAGTCTTAACCATAAACTATGCCGACTAGGGATCGACGGTGGTTTTTTATGCCCGTTCGGCACCTTACGAGAAATCAAGTTTTTAGGGCTCGGGGGGAGGTATGGTCGCAAGGCTGAAACTTAAAGAAATTGCGGAAGGGCACCACAAGGCGTGGAGCCTGCGGCTTAATTTGACTCAACACGGGGGAAACTCACCAGGTCCAGACATGCTTAGGATTGACAGATTGATAGCTCTTTCTTGATTGTATGGGTGGTGGTGCATGGCCGTTTCTAGTGGTGG
>Otu832
CGTGTGGTTCTATTTTGTTGGTTTCTAGGACCGCCGTAATGATTAATAGGGACAGTCGGGGCATCAGTATTCAATTGTCAGAGGTGAAATTCTTGGATTTATTGAAGACTAACTACTGCGAAAGCATTTGCCAAGGATGTTTTCATTAATCAGGAACGAAAGTTAGGGATCGAAGACGATCAGATACCGTCGTAGTCTTAACCATAAACTATGCCGATTAGGGATCGGACGGTGTTATTTTTGTACCGTCGGTCGACCTACGTATAATACAAATAAGTTTGGGTCGTCCTCGGGGAGGGTATGGTCGGTCAAGGACGTGAAACTTAAAAGTAAAATTAAGTACGGAAGGGACGGACCACCCACGAAGGTGGAGCCTGCGGCTTAATTTGACTCAACACGGGGGAAACTCACCAGGTCCAGACACGATGAGGATTGACAGATTGAGAGCTCTTTCTTGATTTCGTGGG
>Otu876
CGTGTGGTTCTATTTTGTTGGTTTCTAGGACCGCCGTAATGATTAATAGGGACAGTCGGGGCGTCGAGTATTCAATTGTCAGAGGTGAAATTCTTGGATTTATTGAAGACTAACTACTGCGAAAGCATTCGCCAAGGATGTTTTCATTAATTCAGGAACGAAAGTTAGGGGATCGAAGGACGATCAGATACCGTCGTAGTCTTAACCATAAACTATGACCGACTAGGGATCGGACGGGTGTTATTTTTGGACCCGTTTCGGTCACCCTTACACGAAACGTTACAAGTTTACTGGGTTACTGGGGGGTAGGTATGGTCGGCAAGGCTGAACTTAAAGAATTGACGAAGGGCACACCAGGGTGAGCCTGCGGCTAATTTGACTCAACACGGGGAAACTCACCAGGGTACCAGGCACAACGAGGATTGACAGATTGAGA
>Otu878
CGTGTGGTTCTATTTTGTTGGTTTCTAGGACCGCCGTAATGATTAATAGGGACAGTCGGGGCATCAGTATTCAATTGTCAGAGGTGAAATTCTTGGATTTATTGAAGACTAACTACTGCGAAAGCATTTGCCAAGGATGTTTTCATTAATCAGGAACGAAAGTTAGGGGATCGAAGACGATCAGATACCGTCGTAGTCTTAACCATAAACTATGCCGATTAGGGATCGGACGATGTTTATTTTTCGTACTCGTTCGGCACCTTAACGATAAAATCTAAAAGTGTTTGGGCGTCCTGGGGGAGTATGGTCGCAAGGCTAGAAACTTAAGAAATTGACGAAGGCACCACCAGGGTGGAGCCTGCGGCTTAATTTGACTCGAACACGGGGGAAACTCACCAGGTCCAGACACGATGAGGTTTGACAGATTGAGAGCTC
