# Supplementary material for: Plant host and drought shape the root associated fungal microbiota in rice
Source: PeerJ. 2019 Sep 11;7:e7463. doi: 10.7717/peerj.7463 (PMC6744933; doi:10.7717/peerj.7463)
Supplement: Supplemental Information 1 [file peerj-07-7463-s011.gz › data and code/data/OTUs_performance.csv]

sample	SERATOES-HARI	IR-36	IR-64-21	UPLRI-7	IR74371	APO	BR24	TKM6	PAPPAKU	CO18	BINULAWAN	IR77298	IR8	ORYZICA-LLANOS5	CHIEM-CHANH
Otu001	-547.9166667	-93.33333333	-17.0212766	-273.9130435	43.03797468	19.35483871	-280	-151.1111111	-335.7142857	-265.7142857	-39.13043478	-51.2195122	-111.1111111	-8	-8.139534884
Otu002	-158.0357143	-163.190184	-32.87671233	-29.07801418	24.67105263	-9.195402299	-65.625	-198.8505747	-72.5388601	-52.04081633	-37.58865248	-107.1428571	-121.2962963	-46.44808743	17.64705882
Otu003	42.20183486	44.94382022	72.09302326	27.27272727	87.62886598	81.73076923	69.76744186	57.94871795	80.55555556	40	68.38235294	43.22033898	28.94736842	66.4	86.81318681
Otu004	100	100	100	0	100	0	0	0	100	0	100	0	100	100	100
Otu005	0	0	0	0	100	0	0	0	0	0	0	0	0	0	100
Otu006	-290	-722.2222222	-266.6666667	-58.06451613	-97.14285714	-117.6470588	-200	-8766.666667	-355.5555556	-218.1818182	-187.5	-509.0909091	-281.4814815	-518.1818182	-64.28571429
Otu007	50	-175	50	-300	100	0	0	33.33333333	100	0	-50	100	-2100	100	100
Otu008	49	74.21052632	43.79562044	-16.66666667	92.45283019	81.81818182	8.695652174	92.90780142	64.1509434	65.34653465	77.21518987	49.09090909	25.86206897	18.51851852	87.28813559
Otu009	-614.2857143	-1080	-250	46.42857143	-84	-65	-157.1428571	-4100	-422.2222222	-600	-633.3333333	-675	-83.33333333	-191.6666667	-1700
Otu010	0	0	0	0	66.66666667	0	0	-77.77777778	-1300	-2800	-250	100	0	-100	31.81818182
Otu011	-625	-2900	-37.5	-900	35.29411765	-42.85714286	-50	-1433.333333	0	0	0	-1100	-650	-700	40
Otu012	90.90909091	100	50	100	100	100	0	33.33333333	66.66666667	60	77.77777778	20	100	100	92.5
Otu013	-248.4375	-756.8627451	-106.25	-115.7142857	-45.3125	-60.82474227	-170.7317073	-2193.333333	-668.5714286	-406.25	-223.4042553	-539.3939394	-183.6363636	-318	-139.3617021
Otu014	66.66666667	33.33333333	60	100	100	100	75	0	75	90	91.66666667	88.88888889	100	100	100
Otu015	0	0	0	100	100	100	0	100	0	100	0	100	0	100	100
Otu016	100	100	42.85714286	0	100	100	0	100	100	83.33333333	-200	66.66666667	0	-200	100
Otu017	0	0	0	100	-100	0	0	0	0	0	0	83.33333333	0	-100	-1350
Otu018	-2540	-100	-300	-1800	66.66666667	-500	0	-42.85714286	-766.6666667	0	-1200	80	-550	0	-155
Otu019	52.17391304	42.85714286	96.15384615	80.76923077	88.52459016	92	88.88888889	-73.33333333	72.34042553	46.15384615	20.83333333	25	84	100	87.64705882
Otu020	0	0	0	0	0	0	0	100	50	100	0	0	100	100	0
Otu021	0	0	0	0	0	100	0	0	100	0	100	0	0	100	0
Otu022	0	0	-300	0	0	0	0	-33.33333333	0	0	0	100	0	0	0
Otu023	0	0	0	63.63636364	-1250	-1500	80	0	33.33333333	0	0	-200	0	-50	-950
Otu024	0	0	0	0	0	0	0	0	0	0	0	0	0	0	0
Otu025	0	0	0	0	100	0	0	0	0	66.66666667	0	0	0	0	100
Otu026	100	100	100	0	100	100	0	100	0	100	0	0	0	-400	0
Otu027	-233.3333333	0	25	-600	-100	-100	-500	-533.3333333	0	-1100	-75	-300	-120	-466.6666667	62.5
Otu028	0	0	0	100	0	0	100	0	0	0	0	0	0	0	0
Otu029	-9700	-400	100	0	100	0	0	-100	0	0	-300	100	-350	0	40
Otu030	-145.4545455	-600	-138.4615385	-200	-43.33333333	-80.95238095	-380	-1953.333333	-730	-460	-73.68421053	-1620	-148	-666.6666667	64.70588235
Otu031	77.77777778	70.83333333	85	66.66666667	93.58974359	97.22222222	82.35294118	40.74074074	86.8852459	44	90	83.56164384	86.95652174	94.64285714	84.21052632
Otu032	16.66666667	11.11111111	95.45454545	53.84615385	93.93939394	96.15384615	71.42857143	-66.66666667	80.43478261	33.33333333	8.333333333	59.25925926	100	96.2962963	66.66666667
Otu033	0	100	0	0	0	0	100	0	0	40	71.42857143	0	100	100	25
Otu034	0	0	0	0	0	0	0	0	0	0	0	0	0	0	0
Otu035	-109.0909091	0	-50	-300	85.71428571	16.66666667	-250	0	0	-1100	-100	-300	-100	-100	-150
Otu036	47.36842105	87.5	66.66666667	-700	94.44444444	75	100	100	50	60	40	66.66666667	-33.33333333	54.83870968	100
Otu037	63.37209302	56.21890547	69.09871245	62.80991736	92.71948608	81.93832599	77.64705882	80.39215686	81.27659574	74.09326425	78.29457364	58.92857143	63.50364964	52.63157895	88.7012987
Otu038	0	0	100	100	100	100	0	0	100	100	66.66666667	-100	0	0	100
Otu039	12	35.80246914	70	11.53846154	84.61538462	81.25	40	78.69415808	39.53488372	42.59259259	-42.30769231	-41.46341463	-4.761904762	55.81395349	80.12048193
Otu040	55.93220339	62.5	65.625	3.225806452	89.0625	80.35714286	75	78.78787879	60.2739726	55.55555556	42.1875	-7.547169811	31.70731707	55.33980583	87.5862069
Otu041	0	100	100	0	100	0	0	100	0	-100	100	0	0	100	100
Otu042	-276.4705882	-275.6097561	-575	-777.7777778	-65.95744681	-180	-857.1428571	-916.6666667	-1230	-1540	-193.3333333	-323.5294118	-84.21052632	-23.40425532	-187.5
Otu043	54.54545455	35	86.20689655	86.95652174	90.32258065	86.36363636	94.11764706	14.28571429	84.44444444	37.5	67.85714286	69.44444444	36.36363636	88.57142857	61.11111111
Otu044	0	0	0	0	0	0	0	0	0	0	0	0	0	0	0
Otu045	93.75	100	89.47368421	50	86.95652174	94.73684211	33.33333333	-166.6666667	78.57142857	90	94.44444444	37.5	100	75	75
Otu046	-766.6666667	-260	50	-316.6666667	-183.3333333	-900	-1100	-150	14.28571429	-600	-62.5	-125	-125	-33.33333333	-7.142857143
Otu047	-100	0	0	0	0	0	0	0	0	0	0	0	0	0	0
Otu048	0	0	0	-50	20	-100	100	0	-200	0	-50	0	75	0	-50
Otu049	0	0	0	0	0	100	100	100	0	50	0	0	0	0	0
Otu050	-683.3333333	-155.5555556	-700	-266.6666667	-100	-166.6666667	-700	-633.3333333	0	-466.6666667	-266.6666667	-550	-44.44444444	-28.57142857	-5
Otu051	39.13043478	61.9047619	94.59459459	75.86206897	95.08196721	97.72727273	88.23529412	-6.666666667	70.75471698	44.82758621	35.71428571	19.76744186	85.18518519	100	90.52631579
Otu052	-11.11111111	91.17647059	-10	0	90.32258065	-150	-200	100	-150	84.61538462	-166.6666667	71.42857143	28.57142857	-90	62.5
Otu053	77.04918033	72.4137931	54.38596491	84.61538462	93.81443299	80	85.71428571	45.45454545	88.63636364	70.96774194	91.17647059	48.71794872	86.04651163	76.11940299	88.15789474
Otu054	-278.7878788	-604.2253521	-130.8641975	-13.86861314	-123.4848485	-115.3061224	-49.18032787	-2506.060606	-494.3396226	-218.9189189	-195.6521739	-600	-198.5074627	-693.75	-223.0769231
Otu055	95.04132231	50	74.28571429	80	92.10526316	77.35849057	94.11764706	79.48717949	98.18181818	83.60655738	96.62921348	4.545454545	79.31034483	72.22222222	94.08866995
Otu056	0	78.94736842	89.65517241	54.54545455	93.93939394	100	75	58.33333333	95.45454545	37.5	78.125	66.66666667	90	97.87234043	100
Otu057	-2525	-212.5	-900	0	-100	-100	0	-100	-2500	-900	-633.3333333	-60	-650	-233.3333333	-72.5
Otu058	67.9916318	73.78151261	59.72006221	47.45098039	93.7755102	82.82208589	60	85.02994012	74.80916031	77.52380952	77.8597786	22.75862069	56.59824047	46.46962233	90.8719346
Otu059	0	100	0	0	100	0	0	0	100	0	0	0	0	0	100
Otu060	0	-300	0	-50	0	0	0	100	0	0	100	-100	-600	100	0
Otu061	54.54545455	53.96039604	64	53.23741007	90.10695187	85.27131783	69.8630137	65.19174041	77.28937729	67.90697674	65.86345382	17.64705882	66.84782609	65.4676259	87.55060729
Otu062	0	0	0	0	0	0	0	0	0	0	0	0	0	0	0
Otu063	0	0	0	0	0	0	100	0	100	0	0	100	0	0	100
Otu064	0	100	0	0	0	0	0	0	0	0	0	0	0	0	0
Otu065	-287.1794872	-794.6808511	-132.2033898	-71.08433735	-68.79699248	-111.2426036	-168.115942	-1805.128205	-531.0344828	-241.6666667	-158.3333333	-513.0434783	-255.8558559	-453.5211268	-159.5505618
Otu066	20	33.33333333	100	-400	92.85714286	66.66666667	0	77.77777778	66.66666667	60	-100	33.33333333	-200	-300	100
Otu067	0	0	0	0	0	0	0	0	0	0	100	0	0	100	0
Otu068	-400	0	-66.66666667	-250	-100	16.66666667	0	-433.3333333	-1100	0	100	0	-1300	-700	100
Otu069	0	83.33333333	100	-100	100	100	0	66.66666667	95	0	18.18181818	71.42857143	100	84.61538462	66.66666667
Otu070	-415.6521739	-1575	-21.05263158	-380.6451613	-15.56291391	-84.93975904	-426.1904762	-1145.045045	-1041.791045	-229.4117647	-198.2142857	-605.7692308	-175.4716981	-1016.326531	-125
Otu071	0	0	100	0	100	100	0	100	100	100	100	100	100	0	-50
Otu072	-223.0769231	-270.3703704	-343.75	-377.7777778	-186.6666667	-116	-840	-1483.333333	-1380	-117.3913043	-250	-528.5714286	-163.8888889	-135.7142857	-550
Otu073	-223.5294118	-480	-1550	-600	-58.33333333	-312.5	-850	-788.8888889	-720	-600	-233.3333333	-2300	-253.3333333	-52.94117647	-200
Otu074	0	0	100	0	100	100	0	0	0	0	100	100	0	100	100
Otu075	0	0	0	0	0	0	0	0	0	0	0	0	0	0	0
Otu076	-1100	-142.8571429	-1000	-450	-225	-500	-100	0	-500	-400	100	0	-100	0	43.75
Otu077	0	0	0	0	0	0	0	0	0	0	0	0	100	100	0
Otu078	40	79.54545455	68.62745098	58.33333333	95.34883721	86	68.75	63.88888889	91.89189189	68.88888889	87.09677419	42	81.48148148	58.13953488	73.75
Otu079	0	0	66.66666667	0	100	100	0	0	100	0	100	100	100	100	0
Otu080	-300	83.33333333	-200	0	100	0	-100	86.66666667	0	100	60	0	50	-14.28571429	0
Otu081	-25	41.66666667	75	88.23529412	90.32258065	60	90.90909091	62.96296296	93.33333333	90	66.66666667	95.65217391	0	70	100
Otu082	100	100	100	100	0	100	100	100	75	0	83.33333333	0	100	100	100
Otu083	0	0	0	0	0	0	0	0	0	0	0	0	0	0	0
Otu084	-157.8154426	-393.9172749	-203.9832285	-17.48046875	-140.0673401	-163.2801161	-9.202453988	-1978.388278	-250.6382979	-351.6666667	-241.4746544	-826.7015707	-382.9317269	-503.986711	-89.75
Otu085	100	0	100	100	100	50	0	0	87.5	50	66.66666667	0	0	100	100
Otu086	0	0	0	0	0	0	0	0	0	0	0	0	0	0	0
Otu087	50	89.36170213	0	-100	75	33.33333333	0	0	-500	0	50	0	0	100	-125
Otu088	-4350	-105.5555556	64.51612903	-300	96	-1300	0	-66.66666667	-1650	0	-1600	-33.33333333	-500	-1900	-650
Otu089	0	0	0	100	0	100	0	0	100	0	0	0	0	0	0
Otu090	0	0	0	0	0	0	0	0	0	0	50	0	0	0	0
Otu091	-550	-50	0	0	0	0	-200	-566.6666667	-50	0	-150	-300	0	14.28571429	-575
Otu092	36.66666667	52.27272727	68.62745098	-9.523809524	71.66666667	70.73170732	25	64.44444444	67.56756757	64.86486486	6.666666667	36.66666667	27.27272727	36.66666667	83.33333333
Otu093	-519.2307692	-223.5294118	-192.3076923	-371.4285714	-112.5	-113.6363636	-1350	-255.5555556	-1440	-587.5	-118.1818182	-327.2727273	-115.625	-57.69230769	-1610
Otu094	0	0	0	0	0	0	0	0	0	0	0	0	100	0	0
Otu095	100	0	0	100	100	0	0	0	100	0	100	0	100	100	100
Otu096	0	0	0	0	100	0	0	0	0	0	0	0	0	100	0
Otu097	-315.4574132	-976.5625	-108.3129584	-27.15855573	-124.1773963	-107.8156313	-85.22012579	-1639.607843	-345.6410256	-261.5384615	-161.774744	-611.5384615	-193.3774834	-370.610687	-391.3043478
Otu098	0	0	0	0	0	0	0	0	0	0	0	0	0	0	0
Otu099	0	0	100	0	50	0	0	0	0	0	0	0	0	0	0
Otu100	-200	50	66.66666667	0	75	66.66666667	83.33333333	-11.11111111	63.63636364	0	-266.6666667	-14.28571429	0	77.77777778	68.75
Otu101	-5.128205128	58.13953488	45.12195122	0	94.35483871	73.33333333	-120	81.48148148	52.63157895	86.66666667	47.72727273	38.46153846	-14.81481481	-10.44776119	72.09302326
Otu102	-306.4516129	-144.8275862	-1360	-366.6666667	-257.8947368	-358.3333333	-866.6666667	-383.3333333	-885.7142857	-690	-66.66666667	-329.4117647	-388.4615385	-128.5714286	-505.7692308
Otu103	100	100	0	0	100	100	0	0	0	0	100	0	0	0	100
Otu104	-600	0	0	-100	0	0	-100	0	0	0	0	0	0	-350	-2300
Otu105	0	0	0	0	0	0	0	0	0	0	0	0	0	0	0
Otu106	0	50	0	90.90909091	0	-333.3333333	80	0	100	-300	0	-500	0	100	-264.2857143
Otu107	0	0	100	100	100	100	100	0	0	0	100	66.66666667	0	100	100
Otu108	-465.4545455	-198.2758621	-400	-421.4285714	1.851851852	-145.9459459	-1100	-405.5555556	-1436.363636	-1018.181818	-143.4782609	-221.7391304	-74.64788732	-42	-195.7142857
Otu109	-7533.333333	-100	-5300	-500	-225	-300	0	11.11111111	-566.6666667	-1000	-540	90.47619048	-714.2857143	-900	-73.68421053
Otu110	76	58.82352941	82.14285714	20	89.47368421	93.93939394	75	81.81818182	76.92307692	84.375	82.69230769	61.9047619	85	78.125	91.42857143
Otu111	0	0	0	0	0	0	0	0	0	0	0	0	0	0	0
Otu112	-345.8612975	-247.0588235	-530	-481.1594203	-63.91941392	-171.7877095	-754.8780488	-897.1326165	-1136.206897	-318.8596491	-129.015544	-492.8176796	-202.7914614	-103.0973451	-388.0382775
Otu113	0	100	0	0	100	0	0	0	0	0	0	100	100	100	100
Otu114	100	0	50	0	66.66666667	0	0	0	100	0	100	100	100	100	100
Otu115	0	-350	100	0	-142.8571429	0	-250	0	0	0	75	-100	100	-33.33333333	0
Otu116	-4820	-129.0625	-404.4247788	-441.7910448	-53.07692308	-291.4285714	-5560	22.03659507	-702.8846154	-1860	-572.3684211	45.52845528	-1241.558442	-249.3670886	-127.4617068
Otu117	-10000	-92.85714286	-200	0	40	0	0	-60	-766.6666667	-1800	-366.6666667	85.71428571	-220	-300	-25
Otu118	0	0	0	0	0	0	0	0	0	0	0	0	0	0	0
Otu119	0	-400	0	0	0	0	0	0	0	0	0	0	0	0	0
Otu120	95.03546099	84	58.33333333	63.23529412	97.6744186	85.14851485	88.88888889	86.66666667	81.08108108	78.125	92.08633094	34.84848485	81.98198198	75.53956835	93.91408115
Otu121	0	0	0	0	0	100	0	33.33333333	0	0	100	100	0	0	0
Otu122	0	0	0	0	0	0	100	0	0	0	0	0	0	0	0
Otu123	0	0	0	0	0	0	0	0	100	0	100	0	0	100	100
Otu124	81.57894737	52.94117647	70	62.06896552	92.47311828	92.85714286	62.5	20	87.09677419	85.10638298	70.12987013	45	83.33333333	84.21052632	74.52830189
Otu125	61.40979689	56.11164581	64.40030558	43.09090909	94.51176051	84.8773842	75.88652482	67.38197425	87.00999231	78.81944444	80.76181292	41.18257261	81.94444444	71.82432432	83.68200837
Otu126	13.79310345	83.03341902	44.55445545	-15.15151515	96.33699634	58.7628866	0	94.40559441	72.52747253	81.1827957	66.89655172	36.50793651	-4.918032787	21.09090909	82.35294118
Otu127	-1200	100	0	0	100	0	0	0	0	0	0	100	0	0	0
Otu128	0	100	0	0	0	0	0	0	0	0	0	100	0	0	0
Otu129	0	0	0	0	100	0	0	0	0	0	0	0	0	0	0
Otu130	0	0	0	0	0	0	0	100	0	0	0	0	0	0	100
Otu131	0	100	0	0	100	0	0	0	-100	0	50	0	0	0	0
Otu132	-400	0	-100	0	-100	0	0	0	-500	-200	0	0	-1200	0	100
Otu133	66.66666667	50	100	0	100	0	100	0	0	100	33.33333333	-100	0	100	100
Otu134	65.10681587	67.20467033	65.19037757	55.05403687	92.48058848	84.04938272	68.03051318	81.75681238	76.16088383	68.1352657	70.10414888	15.3907496	51.15321252	53.86789646	91.27610209
Otu135	0	0	0	0	0	0	0	0	100	75	100	0	0	0	0
Otu137	0	0	0	0	100	0	0	100	0	100	0	0	100	0	0
Otu138	0	0	100	0	100	0	0	0	0	0	0	0	0	0	-50
Otu139	50	0	100	100	100	0	0	100	100	0	0	66.66666667	0	100	100
Otu140	0	0	0	100	0	0	0	0	0	0	0	0	100	100	100
Otu141	0	100	-100	0	100	100	0	100	0	100	100	50	100	-100	100
Otu142	-480	-775	-120	-700	0	-85.71428571	0	-666.6666667	-300	0	-450	-1400	-1700	0	0
Otu143	0	0	0	100	0	100	0	0	0	0	0	100	0	100	100
Otu144	-100	0	0	0	75	0	0	100	100	0	0	0	0	100	100
Otu145	-25.83120205	49.67948718	73.28125	14.03249631	76.28336756	62.85347044	69.93670886	51.39202408	73.46200241	31.82608696	26.47058824	48.91304348	-158.436214	36.01895735	75.78475336
Otu146	88.63636364	62.96296296	69.04761905	56.25	98.4375	87.75510204	90	68.42105263	81.39534884	62.06896552	83.33333333	10	72.72727273	61.11111111	92.78846154
Otu147	-500	-1300	-166.6666667	-22.22222222	-233.3333333	-800	0	0	0	0	-100	-700	-150	0	-50
Otu148	0	-200	-400	0	100	0	100	-100	0	0	66.66666667	-100	18.18181818	0	-2000
Otu149	77.77777778	-50	66.66666667	84.61538462	100	87.5	83.33333333	73.33333333	95	30	96.875	27.77777778	81.81818182	85.71428571	90.2173913
Otu150	0	0	0	0	100	0	0	0	0	0	0	0	0	0	100
Otu151	0	-300	0	0	0	100	0	0	0	0	0	0	0	-200	-350
Otu152	-355.2238806	-205.2083333	-204.8780488	-734.0909091	-56.84210526	-117.6870748	-1472.727273	-1024.444444	-1693.939394	-403.0769231	-153.0864198	-402.9411765	-63.45381526	-69.31818182	-483.1460674
Otu153	-57.14285714	-525	66.66666667	0	8.333333333	-57.14285714	50	0	-1200	-100	0	-500	-600	-1100	-200
Otu154	72.5	40.68278805	70.69958848	42.45742092	90	66.1809816	68.51851852	33.73015873	64.74654378	59.53051643	76.72226251	12.44635193	51.03806228	82.78972935	92.13230572
Otu155	-76.19047619	13.46153846	80.95238095	-118.1818182	77.55102041	68.75	-57.14285714	54.28571429	58.33333333	30.76923077	-14.28571429	25	53.84615385	80.3030303	70
Otu156	0	100	0	100	0	0	0	0	0	0	100	0	0	0	100
Otu157	91.66666667	88.88888889	72.72727273	87.5	71.42857143	87.5	100	33.33333333	77.77777778	81.81818182	100	95.23809524	100	-1700	62.5
Otu158	-100	-66.66666667	-50	100	0	0	0	0	0	0	-300	0	-300	-200	0
Otu159	-300.8385744	-663.2211538	-130.9259259	-107.1005917	-91.56769596	-123.9348371	-117.6870748	-2024.528302	-1132.105263	-376.9230769	-231.2121212	-706.6079295	-262.4772313	-461.1650485	-130.5063291
Otu160	0	0	0	33.33333333	-300	-300	-100	-100	100	0	0	0	0	0	-50
Otu161	-5200	-125	-500	0	0	-250	-1000	33.33333333	0	0	-600	40	-333.3333333	0	-350
Otu162	-3205.555556	-241.6666667	-290.9090909	-3400	-17.39130435	-114.2857143	-8300	23.40425532	-1100	-1516.666667	-514.2857143	26.47058824	-385.7142857	-262.5	-129.1666667
Otu163	0	0	-450	0	100	0	0	0	-500	100	0	-400	0	0	100
Otu164	0	0	0	0	100	0	0	83.33333333	0	0	0	0	0	100	0
Otu166	76.92307692	66.66666667	81.81818182	50	100	75	0	-100	0	66.66666667	83.33333333	-66.66666667	-33.33333333	71.42857143	93.47826087
Otu167	-136	-146.1538462	-640	-900	-193.3333333	-575	-1100	-175	-2400	-460	0	-257.1428571	-550	-740	-636.3636364
Otu168	-25	0	100	75	86.66666667	55.55555556	-50	-366.6666667	0	75	42.85714286	50	60	100	100
Otu169	0	0	100	0	100	100	0	0	0	0	0	0	0	-100	100
Otu170	100	0	0	0	0	0	0	0	100	0	0	0	0	0	0
Otu171	0	0	100	0	100	0	0	0	0	100	100	0	100	0	100
Otu172	62.02531646	91.62303665	65.95744681	57.14285714	65.71428571	85.4368932	100	-133.3333333	82.75862069	96.36363636	98.57142857	85.71428571	-15.38461538	-310.7142857	80.39215686
Otu173	-276.9230769	-115.2941176	-40	-636.3636364	-128.5714286	-433.3333333	-600	-6.306306306	-1094.444444	82.79220779	-830	-858.3333333	-70.58823529	-407.1428571	-571.0526316
Otu174	-500	-800	0	0	-300	-200	100	-366.6666667	0	-200	0	0	0	-25	0
Otu175	-190	-9.523809524	65	68.18181818	90.78947368	64	43.75	33.33333333	82.35294118	60.71428571	48.48484848	79.54545455	-18.18181818	30	-37.5
Otu176	0	85.71428571	75	100	100	50	0	100	100	75	50	0	75	14.28571429	100
Otu177	100	100	100	100	80	0	100	100	0	66.66666667	100	0	0	0	100
Otu178	100	88.88888889	100	0	84.61538462	100	100	75	76.92307692	0	80	5.882352941	50	100	100
Otu179	0	0	0	0	100	0	0	0	0	0	0	0	0	0	100
Otu180	40	0	50	100	90.90909091	100	100	0	77.77777778	80	80	33.33333333	66.66666667	75	78.57142857
Otu181	0	0	0	0	0	0	0	0	0	0	0	0	0	0	0
Otu182	0	0	0	0	0	0	100	0	0	0	0	-100	0	0	0
Otu183	100	50	0	50	100	0	0	0	-50	100	0	0	100	0	100
Otu184	0	100	50	100	0	0	0	0	0	0	0	100	0	100	100
Otu185	-900	33.33333333	100	0	0	0	0	0	0	33.33333333	0	0	-100	-500	-350
Otu186	0	0	0	0	100	0	0	0	0	0	0	0	0	0	0
Otu187	-2400	0	-400	0	0	0	0	55.55555556	0	0	0	0	100	0	0
Otu188	0	0	0	0	0	0	0	0	0	0	0	0	0	0	0
Otu189	69.76744186	39.02439024	67.85714286	61.29032258	95.23809524	96.875	80	54.38596491	82.35294118	44.73684211	74.72527473	45.83333333	86.84210526	73.33333333	96.15384615
Otu190	100	90	0	0	100	0	100	100	0	0	0	0	100	66.66666667	100
Otu191	0	100	0	0	0	0	0	33.33333333	0	0	0	0	0	0	0
Otu192	0	50	100	0	-100	0	0	0	0	0	0	0	0	0	100
Otu193	-350	-700	-150	-50	33.33333333	-400	0	0	-500	0	-33.33333333	-500	0	0	-500
Otu194	0	50	100	0	100	0	0	100	0	0	100	0	0	100	0
Otu195	100	100	0	0	100	0	100	100	0	100	100	0	100	0	0
Otu196	100	100	100	100	100	80	100	0	100	83.33333333	100	50	50	66.66666667	100
Otu197	0	0	0	100	100	100	0	0	100	0	0	0	0	100	100
Otu198	-1680.952381	-191.011236	-86.20689655	-1066.666667	-162.5	-1975	-20	48.74074074	-1142.857143	-4866.666667	-560	4.166666667	-57.5	-4350	-727.5862069
Otu199	0	0	0	0	0	0	0	0	0	0	0	0	0	0	0
Otu200	-2900	-50	50	100	0	0	100	-166.6666667	0	0	-500	92.30769231	0	33.33333333	18.75
Otu202	0	0	100	0	0	0	0	0	0	0	0	0	0	0	0
Otu203	-200	0	0	0	-300	-300	0	0	0	0	0	0	-100	0	0
Otu204	0	0	0	0	0	0	0	0	0	0	0	-100	0	0	100
Otu205	0	100	50	100	0	-300	0	0	0	0	0	0	100	0	-350
Otu206	45.16129032	0	75.55555556	26.31578947	95.0617284	87.75510204	75	29.8245614	67.5	52.63157895	58.53658537	9.677419355	33.33333333	70.3125	88.15789474
Otu207	0	100	100	0	100	0	0	0	0	0	0	0	0	-300	0
Otu208	50	100	93.33333333	88.88888889	88.88888889	100	100	-100	90	100	100	100	100	100	0
Otu209	0	0	0	0	100	50	0	0	0	0	0	0	0	0	100
Otu210	0	0	100	0	100	0	0	0	0	0	100	100	100	100	100
Otu211	0	-360	100	100	100	0	0	0	100	0	40	0	100	85.29411765	0
Otu212	-400	-200	-66.66666667	0	-33.33333333	-100	0	0	0	-300	-100	0	-66.66666667	-50	-50
Otu213	-1100	0	0	0	-120	-50	0	-233.3333333	0	0	-200	-500	0	-300	-250
Otu214	0	0	-100	-500	0	-300	0	-55.55555556	-400	-200	0	0	-66.66666667	0	-75
Otu215	0	0	0	0	0	0	0	0	0	0	0	100	50	0	0
Otu216	0	-100	0	0	-100	0	0	33.33333333	-100	0	0	0	-200	0	0
Otu217	100	-100	100	0	0	0	100	0	-200	100	0	0	0	0	-200
Otu218	-12.5	-18.18181818	64.28571429	60	80	91.30434783	60	48.14814815	96.2962963	14.28571429	87.5	-23.07692308	66.66666667	73.33333333	70
Otu219	70.58823529	25	46.66666667	75	100	95.45454545	66.66666667	-33.33333333	75	57.14285714	85.71428571	-42.85714286	85.71428571	70	91.66666667
Otu220	0	0	0	-100	-100	0	0	0	-100	0	100	-300	0	0	0
Otu221	21.42857143	68.18181818	38.88888889	100	95.34883721	66.66666667	50	72.54901961	55.55555556	29.41176471	40	50	45.45454545	-63.63636364	86.95652174
Otu222	77.77777778	50	87.5	-300	100	40	0	-33.33333333	60	66.66666667	0	-100	0	28.57142857	50
Otu223	0	0	0	0	0	0	0	0	0	0	0	0	0	100	100
Otu224	0	0	0	0	0	0	0	0	100	0	100	0	0	0	100
Otu225	-75	40	70	50	100	50	100	33.33333333	0	0	0	-300	100	100	100
Otu226	-233.3333333	0	-400	-400	50	0	0	0	0	-200	0	0	-100	-100	-200
Otu227	0	100	0	0	100	0	0	100	0	0	0	0	0	0	0
Otu228	66.66666667	50	70	0	100	71.42857143	0	33.33333333	94.44444444	50	72.22222222	55.55555556	88.88888889	63.63636364	88.88888889
Otu229	0	0	0	0	0	0	100	0	0	100	0	0	0	0	0
Otu230	0	100	0	100	0	0	0	100	100	0	0	-100	-100	66.66666667	100
Otu231	-300	0	100	0	0	0	0	0	0	0	0	0	0	0	0
Otu232	87.5	100	0	33.33333333	100	80	100	0	50	90	80	-50	100	55.55555556	94.82758621
Otu233	100	100	100	0	100	100	0	0	0	100	100	0	0	-200	100
Otu234	-1200	-466.6666667	80	-100	-200	-600	-100	-300	-85.71428571	-500	-100	-500	-900	-1200	0
Otu235	50	100	100	0	0	0	0	100	0	0	100	0	100	50	100
Otu236	33.33333333	100	100	0	100	100	0	0	100	100	0	100	100	100	100
Otu237	100	0	-200	0	100	100	100	0	100	100	-100	0	0	0	100
Otu238	100	0	100	100	100	100	0	100	0	80	100	100	0	0	0
Otu239	0	-200	100	50	0	0	0	0	0	0	0	0	0	0	-50
Otu240	-266.6666667	50	-1300	0	-1400	0	100	29.16666667	-1400	58.36909871	81.69014085	0	72.22222222	93.33333333	-54.91803279
Otu241	0	0	0	-400	0	-100	0	-66.66666667	-100	-1500	-300	100	50	0	-400
Otu242	-3200	-104.1666667	75.40983607	-150	75	-900	-200	71.63120567	0	-180	-214.2857143	61.53846154	32.14285714	-180	50
Otu243	0	0	-300	0	0	0	0	0	0	0	100	33.33333333	0	0	0
Otu244	0	0	0	0	50	0	50	44.44444444	-100	0	-700	90	0	87.5	48.57142857
Otu245	0	0	0	100	0	-100	100	0	100	0	0	0	0	0	0
Otu246	100	100	0	0	100	0	0	0	0	100	0	0	0	0	100
Otu247	89.47368421	75	35.29411765	28.57142857	96.55172414	87.5	66.66666667	55.55555556	85	64.28571429	92.30769231	71.42857143	100	36.36363636	81.25
Otu248	100	0	-66.66666667	0	100	0	0	100	100	0	100	-100	50	100	100
Otu249	-400	-33.33333333	100	0	0	0	0	44.44444444	0	0	100	0	-233.3333333	0	0
Otu250	0	0	100	0	0	0	0	0	0	0	0	0	0	0	100
Otu251	0	100	0	0	0	0	0	0	0	0	0	0	0	0	0
Otu252	100	0	100	0	0	-100	0	0	0	0	0	-100	0	0	0
Otu253	-300	-700	-225	55.55555556	-20	-466.6666667	-33.33333333	0	-1100	-400	-33.33333333	-700	50	0	-450
Otu254	60	66.66666667	20	-200	100	100	100	100	0	100	57.14285714	0	50	-75	100
Otu255	100	66.66666667	33.33333333	100	100	0	50	66.66666667	100	100	100	100	100	20	100
Otu256	100	0	100	0	100	100	0	0	100	50	100	100	0	0	100
Otu257	25	89.3442623	0	25	-440	77.77777778	100	0	23.80952381	-300	98.11827957	100	25	57.14285714	-1550
Otu258	-700	-300	-200	0	50	0	0	0	0	-200	0	0	-100	-100	-100
Otu259	0	0	0	0	0	0	0	0	0	0	0	0	0	0	0
Otu260	0	0	0	0	0	100	0	0	0	0	0	0	0	0	0
Otu261	-700	-2600	-160	12.5	-28.57142857	-300	-350	0	-400	-400	-200	-450	-166.6666667	-125	-87.5
Otu262	100	100	0	0	100	100	0	0	100	0	0	0	0	-100	0
Otu263	83.33333333	0	100	50	100	0	100	100	0	100	50	50	100	80	100
Otu264	85.71428571	-500	66.66666667	50	80	88.88888889	0	91.66666667	100	87.5	14.28571429	66.66666667	75	25	89.28571429
Otu265	100	0	0	-100	0	0	50	0	0	0	0	0	0	100	0
Otu266	0	100	50	100	100	87.5	100	66.66666667	42.85714286	75	50	-25	60	100	100
Otu267	0	88.88888889	75	25	91.66666667	100	0	-66.66666667	0	33.33333333	-133.3333333	-500	-300	77.77777778	100
Otu268	100	0	0	100	100	100	0	0	0	0	0	0	100	0	0
Otu269	0	0	0	100	0	100	0	0	0	0	100	0	0	100	0
Otu270	100	100	100	0	100	50	100	0	100	100	0	100	100	100	100
Otu271	100	0	0	0	0	0	0	0	0	100	100	0	0	0	-50
Otu272	0	0	100	0	-100	0	0	91.66666667	0	0	0	0	0	0	0
Otu273	0	0	100	0	0	0	0	0	0	0	0	0	0	0	100
Otu274	0	-825	-133.3333333	-1050	-775	-114.2857143	-6600	-233.3333333	-50	-2150	23.07692308	-600	-557.1428571	60	-95.65217391
Otu275	100	0	0	100	100	100	0	0	0	0	50	50	66.66666667	0	-50
Otu276	33.33333333	80	-200	100	100	0	0	100	66.66666667	100	33.33333333	0	100	0	0
Otu277	-126.6666667	43.37349398	-50	0	-50	-850	-350	51.51515152	-323.0769231	85.04672897	0	0	-800	-1075	-540
Otu278	0	0	0	0	0	0	0	0	0	0	0	0	0	0	0
Otu279	0	0	0	0	0	0	0	0	0	0	0	0	100	0	0
Otu280	0	0	0	0	0	0	0	0	0	0	0	0	0	0	-200
Otu281	0	-200	0	0	0	0	0	0	0	0	0	0	0	0	0
Otu282	0	100	100	100	100	0	0	0	0	100	100	0	0	0	100
Otu283	100	0	0	0	66.66666667	100	100	0	100	0	100	100	0	0	0
Otu284	0	0	0	0	100	100	0	0	0	0	0	0	0	100	0
Otu285	0	0	0	0	100	100	0	0	0	0	0	0	0	0	0
Otu286	-33.33333333	0	-100	-50	50	-100	0	-500	-800	0	0	0	-80	0	100
Otu287	100	-200	83.33333333	100	90	71.42857143	75	100	100	100	88.88888889	88.23529412	100	25	0
Otu288	0	0	0	0	100	0	100	0	0	0	50	100	0	75	100
Otu289	0	0	100	0	0	0	0	100	0	0	0	0	0	0	0
Otu290	0	0	100	0	100	100	0	0	100	0	0	100	0	100	0
Otu291	100	75	85.71428571	0	100	85.71428571	0	100	100	33.33333333	75	-100	100	87.5	78.57142857
Otu292	0	100	100	0	100	100	0	0	0	0	0	0	100	100	0
Otu293	-800	0	100	100	57.14285714	0	100	100	0	-100	0	78.57142857	0	100	-350
Otu294	0	0	0	0	0	0	0	0	0	0	0	0	0	0	0
Otu295	0	0	0	100	0	0	0	0	0	0	0	0	0	100	100
Otu296	0	0	0	0	100	100	0	0	0	0	0	100	0	0	0
Otu298	65.625	0	96	-1475	96.47058824	-16.66666667	0	33.33333333	35.71428571	-120	88.37209302	-533.3333333	62.06896552	73.33333333	22
Otu299	0	0	0	0	0	100	0	0	0	0	0	0	100	100	0
Otu300	0	0	0	-100	100	0	100	0	0	0	0	0	0	0	0
Otu301	0	100	0	0	0	0	0	33.33333333	0	100	0	0	0	0	0
Otu302	0	0	0	100	-100	100	100	66.66666667	100	100	0	0	0	100	100
Otu303	-102.1276596	-192.1052632	-152.9411765	-665.2173913	-42	-90.90909091	-766.6666667	-95.40229885	-180	-257.8947368	-50.94339623	-316.6666667	-833.3333333	-40	-285.7142857
Otu304	0	100	0	0	100	0	0	0	0	0	0	0	0	0	0
Otu305	100	75	66.66666667	75	100	100	50	100	85.71428571	25	80	88.88888889	-300	50	40
Otu306	80	100	25	0	100	100	100	100	0	66.66666667	100	66.66666667	0	-100	100
Otu307	100	0	100	50	50	100	0	0	0	0	100	100	0	100	100
Otu308	0	0	0	0	100	0	0	0	0	0	0	0	0	0	0
Otu309	-16.66666667	-57.14285714	44.44444444	28.57142857	16.66666667	100	-50	0	-36.36363636	-400	50	-37.5	80	75	45.45454545
Otu310	100	0	66.66666667	0	0	0	100	0	100	100	100	0	100	100	100
Otu311	-100	100	100	0	100	100	100	100	50	100	100	50	0	50	0
Otu312	100	0	0	0	100	100	100	0	0	100	100	0	100	100	100
Otu313	0	100	100	100	100	100	0	100	100	50	100	100	0	100	66.66666667
Otu314	0	0	0	0	66.66666667	100	0	0	-100	0	0	100	0	0	0
Otu315	100	0	0	0	100	100	100	0	0	0	100	0	0	0	100
Otu316	0	0	0	0	100	-100	0	77.77777778	0	0	0	100	0	0	-200
Otu317	-900	-500	0	0	-200	0	0	0	0	0	100	0	-33.33333333	-200	0
Otu318	0	100	0	0	100	0	0	0	0	50	100	0	0	0	0
Otu319	0	0	0	50	-100	0	0	0	0	100	100	0	100	0	100
Otu320	100	0	100	0	0	0	0	0	100	0	100	0	0	0	0
Otu321	-168.75	-303.960396	62.79069767	-96	42.30769231	-760	-8100	23.80952381	91.33858268	-1700	49.09090909	54.54545455	-2716.129032	59.09090909	-191.1764706
Otu322	-100	0	-33.33333333	100	100	100	0	66.66666667	100	100	100	100	0	100	-50
Otu323	0	-200	-200	66.66666667	0	-100	33.33333333	0	-200	0	0	-400	100	0	0
Otu324	0	0	0	0	0	0	0	0	0	0	0	0	0	0	0
Otu325	0	0	0	0	-100	0	100	0	100	0	0	0	-400	50	0
Otu326	-300	-400	-100	-400	100	0	0	0	0	0	-66.66666667	0	0	0	0
Otu327	0	100	0	0	0	0	0	100	0	-100	0	0	0	0	0
Otu328	0	-600	100	33.33333333	66.66666667	0	-200	0	-200	-100	0	0	0	-200	-200
Otu329	0	0	0	0	0	0	0	0	0	0	0	0	0	0	0
Otu330	-200	0	-100	0	0	0	0	0	100	0	0	0	-100	0	0
Otu331	-100	0	0	0	-50	-100	0	0	0	0	100	0	-50	-300	0
Otu332	0	0	0	66.66666667	-200	-100	0	0	50	0	0	-200	-100	-100	0
Otu333	0	0	0	100	0	0	0	0	-100	0	0	0	0	0	0
Otu334	0	0	100	0	0	0	0	0	0	0	0	0	0	0	0
Otu335	0	0	0	0	0	100	0	0	0	0	0	0	0	100	0
Otu336	50	0	0	0	0	100	0	0	0	0	0	0	0	0	0
Otu337	100	85.71428571	33.33333333	0	100	100	0	0	100	50	0	0	100	0	100
Otu338	100	0	100	0	100	100	0	0	100	100	100	0	0	100	0
Otu339	50	0	0	-100	100	50	0	0	100	100	0	0	100	66.66666667	100
Otu340	100	0	100	0	0	100	0	0	0	0	0	100	0	0	0
Otu341	100	100	100	0	100	0	0	0	0	0	100	80	100	0	100
Otu342	100	100	75	50	83.33333333	0	0	33.33333333	0	100	100	100	100	0	62.5
Otu343	0	0	0	0	100	0	0	0	100	0	100	0	0	0	0
Otu344	0	0	0	0	0	0	0	0	0	0	0	100	-100	0	0
Otu345	0	0	0	0	0	0	0	100	0	0	0	0	0	0	0
Otu346	-1663.636364	-109.1954023	81.81818182	-600	89.09090909	0	0	-233.3333333	-1900	-870	-480	34.61538462	-422.7272727	-5925	-350
Otu347	0	0	0	100	0	50	50	0	-300	0	-50	0	100	0	100
Otu349	100	100	-100	100	66.66666667	0	100	0	100	100	100	100	100	75	100
Otu350	0	0	0	0	0	-50	0	0	0	0	0	100	0	0	-50
Otu351	0	50	0	0	50	100	0	0	100	0	100	100	0	100	100
Otu352	0	0	0	0	100	50	0	0	0	100	0	0	100	0	-50
Otu353	-6000	-933.3333333	25	-700	-450	0	-1600	-43.85964912	-633.3333333	-383.3333333	-3400	-33.33333333	-133.3333333	0	-2750
Otu354	0	0	0	0	66.66666667	0	0	33.33333333	0	100	0	0	-50	0	100
Otu355	0	0	0	0	0	0	100	0	0	0	0	0	0	0	100
Otu356	0	0	0	100	0	0	0	0	0	0	0	0	0	0	-50
Otu357	0	0	0	0	0	0	0	0	0	0	0	0	0	0	0
Otu358	0	0	0	0	0	0	0	0	0	0	0	0	0	0	0
Otu359	0	0	0	-200	0	0	0	0	0	0	100	0	0	0	0
Otu360	-66.66666667	18.18181818	-25	-200	0	-600	66.66666667	-166.6666667	-900	-100	-50	25	-200	-366.6666667	25
Otu361	0	0	0	100	100	100	0	0	100	0	0	0	0	0	0
Otu362	0	100	0	0	0	0	0	0	100	0	60	0	0	0	0
Otu363	98.56115108	98.4375	100	0	97.82608696	0	75	100	40	100	100	0	97.9253112	15	85
Otu364	100	100	100	0	0	0	100	0	0	0	0	66.66666667	0	0	0
Otu365	0	0	0	0	0	0	0	0	0	0	0	0	0	100	0
Otu366	-437.5	-83.33333333	-500	-3000	-471.4285714	-400	0	-53.33333333	0	-800	-1000	-200	-275	-100	-68.75
Otu367	0	0	0	0	0	0	0	0	0	0	0	0	0	0	0
Otu368	0	0	0	0	0	0	0	100	-100	0	0	0	0	0	100
Otu369	0	0	0	0	100	100	100	0	0	0	0	0	-200	0	100
Otu370	-182.7586207	-105	-271.4285714	-2600	54.54545455	-500	-1700	-314.8148148	-208.3333333	-580	-100	-162.5	45.83333333	13.63636364	-166.6666667
Otu371	0	100	0	0	0	0	0	0	0	0	0	0	0	0	0
Otu372	0	0	0	0	0	100	0	0	0	0	100	0	0	0	0
Otu373	0	0	0	0	0	100	0	100	0	0	0	0	100	0	100
Otu374	0	0	0	100	100	100	100	0	25	100	0	-400	50	100	100
Otu376	100	0	100	100	66.66666667	50	0	100	100	66.66666667	100	-100	100	0	100
Otu377	0	100	100	0	0	0	0	0	0	0	0	0	0	0	0
Otu378	0	-300	0	0	0	0	0	100	0	0	0	0	0	0	0
Otu379	0	0	100	0	0	0	0	100	0	0	0	0	0	0	0
Otu380	0	0	0	0	0	0	0	0	0	0	0	0	0	0	0
Otu381	0	66.66666667	100	0	100	100	100	100	0	100	100	100	0	100	0
Otu382	100	0	100	0	0	100	100	0	0	0	0	0	0	0	100
Otu383	0	0	0	0	0	100	0	0	0	0	0	0	0	0	100
Otu384	100	0	100	0	100	0	0	0	0	0	100	0	100	0	100
Otu385	0	0	0	100	50	0	0	0	0	0	50	-100	0	0	100
Otu386	0	0	0	0	100	0	0	0	0	0	0	0	-500	0	100
Otu387	0	0	0	0	0	0	0	0	-200	0	0	0	0	0	0
Otu388	100	0	0	0	100	0	0	0	100	0	0	0	0	100	100
Otu389	0	0	100	0	100	0	100	100	100	0	100	0	0	50	0
Otu390	100	-100	100	0	0	100	100	100	66.66666667	0	0	-50	100	0	100
Otu391	0	-100	0	100	100	100	100	0	0	100	100	50	100	50	100
Otu392	-2750	-693.75	8.333333333	-4850	-216.6666667	-18900	-1933.333333	-1700	-1000	-2380	-3300	-550	-2038.888889	-120	-47.27272727
Otu393	-28	59.66386555	-27.27272727	-138.4615385	0	-4	0	-325	3.125	-225	14.81481481	5.263157895	-146.1538462	-58.33333333	-180
Otu394	0	0	0	0	0	0	0	0	0	100	0	0	0	100	100
Otu395	-100	100	0	-100	0	0	0	0	-200	0	0	0	0	0	100
Otu396	0	0	0	0	0	0	0	0	-100	0	0	0	0	0	100
Otu397	-200	0	0	0	100	0	0	0	0	100	0	-300	0	0	0
Otu398	0	0	0	0	0	0	0	0	0	0	0	0	0	0	0
Otu399	0	0	0	0	0	0	0	0	0	0	0	0	0	0	0
Otu400	0	0	0	0	0	0	0	33.33333333	0	0	0	0	0	0	-50
Otu401	0	0	0	0	0	0	0	0	0	0	0	0	0	0	0
Otu402	0	0	0	0	0	0	0	0	0	0	0	0	0	100	100
Otu403	100	0	0	0	0	0	0	0	0	0	0	0	0	0	0
Otu404	0	0	0	0	0	0	0	0	0	0	0	0	0	0	0
Otu405	0	0	0	0	0	100	0	0	0	0	0	0	0	0	0
Otu406	0	0	0	0	0	100	0	0	0	0	0	100	100	0	0
Otu407	60	83.33333333	81.81818182	85.71428571	87.5	-75	0	-100	66.66666667	0	-80	-300	68.42105263	60	93.75
Otu409	0	0	100	0	100	0	0	0	0	0	0	0	-100	0	0
Otu410	0	0	0	0	0	0	0	0	0	0	0	0	0	0	0
Otu412	0	100	0	0	100	0	0	0	100	100	100	100	0	0	100
Otu413	0	0	0	0	0	0	0	0	0	0	0	0	0	0	0
Otu414	0	100	0	0	100	0	100	100	0	0	0	0	0	0	0
Otu415	100	-50	0	0	-550	100	0	-588.8888889	0	0	-150	-1050	100	66.66666667	100
Otu416	0	0	100	0	100	0	0	100	100	100	0	100	100	0	0
Otu417	0	0	0	0	0	0	0	0	0	0	0	0	0	0	0
Otu418	0	0	0	0	-100	0	0	0	0	0	0	0	0	0	0
Otu419	0	100	100	100	0	100	0	0	0	0	100	0	0	100	25
Otu420	0	0	0	0	0	0	0	100	0	-100	0	0	0	0	0
Otu421	0	0	0	100	100	0	0	100	0	-800	0	0	-200	0	0
Otu422	0	0	0	0	0	0	0	100	0	-100	0	0	-100	0	0
Otu423	0	0	0	0	0	0	0	0	0	0	0	0	0	0	0
Otu424	100	0	0	0	0	0	0	0	0	0	0	0	0	0	0
Otu425	0	100	100	100	100	0	0	0	-100	0	100	100	0	0	100
Otu426	100	0	0	0	0	0	0	0	0	0	0	0	0	0	0
Otu427	0	0	0	0	100	0	0	0	0	0	0	0	0	0	0
Otu428	0	0	0	0	0	100	0	0	0	0	0	0	0	0	0
Otu429	0	0	0	100	100	0	0	55.55555556	0	0	0	0	-200	75	0
Otu430	0	0	0	0	100	0	0	0	100	0	0	0	0	0	100
Otu431	0	0	100	0	0	100	0	100	0	100	100	0	0	100	0
Otu432	0	100	100	100	100	0	0	0	100	100	100	0	100	100	0
Otu433	0	100	0	0	100	0	0	0	100	0	0	0	0	0	0
Otu434	0	100	0	0	50	0	0	100	0	0	0	0	0	-100	0
Otu435	0	100	100	0	0	0	0	100	0	0	0	0	0	0	100
Otu436	0	0	0	0	0	100	100	100	100	100	100	0	0	0	0
Otu437	0	100	80	50	100	100	0	100	100	100	0	100	-100	83.33333333	0
Otu438	0	0	0	0	0	0	0	0	0	0	0	0	0	0	0
Otu439	0	0	0	100	100	100	0	100	0	0	0	0	0	0	0
Otu440	0	0	0	0	0	0	0	0	0	0	0	0	0	0	0
Otu441	0	-50	0	0	100	0	0	0	0	0	0	0	0	0	100
Otu442	0	0	0	0	0	0	0	0	0	100	0	0	0	0	-200
Otu443	0	100	0	0	0	0	0	33.33333333	0	0	-100	100	0	0	0
Otu444	-100	0	0	0	100	0	0	0	0	0	100	0	0	0	0
Otu445	0	0	0	0	0	66.66666667	0	0	0	100	0	0	50	100	0
Otu446	0	0	0	0	0	0	0	0	100	0	0	0	0	0	0
Otu447	0	0	0	0	0	0	0	0	0	0	0	0	0	0	0
Otu448	0	0	0	0	0	0	0	0	0	0	0	0	0	0	0
Otu449	0	0	0	0	0	100	0	0	0	0	0	100	0	0	0
Otu451	-100	0	100	0	100	0	0	0	0	0	0	0	0	0	-200
Otu452	-400	0	0	0	0	0	0	0	0	0	0	0	0	100	0
Otu453	0	0	100	0	100	100	100	0	100	0	100	0	0	0	100
Otu454	100	0	0	0	0	0	100	100	100	0	100	100	0	0	0
Otu455	100	0	0	0	100	0	100	0	0	0	0	0	0	0	0
Otu456	0	0	100	0	0	0	0	0	100	0	100	0	100	0	62.5
Otu457	0	0	0	0	0	0	0	0	0	0	0	0	0	0	0
Otu458	0	0	100	0	100	0	0	100	100	0	0	0	0	0	0
Otu459	0	0	0	0	0	0	0	0	0	0	0	0	0	0	0
Otu460	0	0	0	0	0	0	0	0	0	0	0	0	0	0	0
Otu461	-2550	-275	81.81818182	-100	92.30769231	0	0	-100	-633.3333333	-1200	0	0	-200	0	-350
Otu462	0	0	-50	50	0	100	0	0	0	0	100	0	0	0	0
Otu463	-300	0	0	0	0	0	0	33.33333333	0	0	0	0	0	0	0
Otu464	0	0	50	0	0	0	0	0	0	0	0	0	100	0	0
Otu465	100	0	0	0	0	100	0	0	0	0	0	0	0	0	0
Otu466	0	0	0	0	0	100	100	0	-200	0	0	0	0	0	0
Otu467	0	100	0	0	100	0	0	0	0	0	0	0	-200	0	100
Otu468	0	0	0	0	0	0	0	0	0	0	0	0	0	0	0
Otu469	0	100	0	0	0	0	0	0	0	0	0	0	0	0	0
Otu470	0	0	0	0	0	100	0	0	0	0	100	0	0	0	0
Otu471	0	0	0	0	0	0	0	0	0	0	0	0	0	0	0
Otu472	100	100	100	0	90.90909091	0	0	33.33333333	0	100	100	0	0	0	100
Otu473	0	100	0	0	100	0	100	100	100	66.66666667	100	-100	0	50	100
Otu474	0	100	0	0	66.66666667	100	0	0	0	100	33.33333333	0	0	0	100
Otu475	0	0	0	0	100	100	0	100	100	100	0	100	0	0	100
Otu476	0	0	0	0	0	0	0	0	100	0	0	100	0	0	0
Otu477	0	0	0	0	100	100	0	0	0	0	0	0	0	0	0
Otu478	100	33.33333333	-33.33333333	-100	90.90909091	80	100	-100	33.33333333	0	83.33333333	-150	66.66666667	80	50
Otu479	0	0	100	100	0	0	100	0	0	0	0	0	0	100	0
Otu480	100	0	0	0	66.66666667	100	100	0	83.33333333	100	100	100	100	100	100
Otu481	100	100	0	0	100	0	0	0	100	0	100	100	0	0	100
Otu482	0	0	100	100	100	50	0	0	0	0	0	0	0	100	100
Otu483	0	0	0	0	100	0	0	0	0	0	0	0	0	0	0
Otu484	0	100	0	0	0	0	0	0	0	66.66666667	100	0	0	100	25
Otu485	100	-250	0	0	0	0	0	0	0	100	100	0	0	0	0
Otu486	0	0	0	0	0	0	0	0	0	100	0	0	0	0	0
Otu487	0	0	0	0	0	0	100	0	0	0	0	0	0	0	0
Otu488	0	-700	100	0	0	0	0	33.33333333	100	0	0	-1300	-50	25	-200
Otu489	100	0	0	0	0	0	0	0	0	0	0	0	0	0	0
Otu490	0	0	0	0	0	0	0	0	0	0	0	0	0	0	0
Otu491	0	0	0	0	0	0	0	0	0	0	0	0	100	0	0
Otu492	0	0	0	0	0	0	0	0	0	0	0	0	0	0	0
Otu493	0	80	0	100	0	0	100	83.33333333	100	0	0	100	0	0	25
Otu494	50	-20	75	75	66.66666667	0	100	16.66666667	90	-100	-125	100	-1450	-133.3333333	-50
Otu495	0	-350	100	0	0	0	0	77.77777778	0	0	100	80	100	100	70
Otu496	0	0	0	100	0	0	0	0	0	0	100	0	0	0	100
Otu497	0	0	0	100	-100	0	-100	0	-50	100	0	-900	75	0	25
Otu498	100	100	-100	100	100	0	0	0	0	0	100	0	0	100	25
Otu499	0	100	100	0	0	100	0	100	100	0	0	100	0	0	0
Otu500	0	100	0	0	0	0	0	0	0	100	0	0	0	100	100
Otu501	0	0	50	100	0	100	0	0	100	0	0	-300	0	100	100
Otu502	-1300	-1900	0	0	-700	0	0	-1300	-766.6666667	0	-200	0	0	-200	0
Otu503	0	0	100	0	0	100	0	0	0	0	0	0	0	0	0
Otu504	0	100	0	0	0	0	0	0	100	0	0	100	0	0	100
Otu505	0	0	0	0	0	0	0	0	0	0	0	0	0	0	0
Otu506	0	0	0	0	0	0	0	0	0	0	0	0	100	0	100
Otu507	0	-200	100	0	0	0	0	0	0	0	0	0	0	0	0
Otu508	0	0	100	0	100	0	0	0	0	0	0	0	0	0	0
Otu509	0	0	0	0	0	0	0	0	0	0	0	0	0	0	0
Otu510	0	0	100	0	0	0	0	100	0	0	0	0	0	0	0
Otu511	66.66666667	66.66666667	50	0	88.88888889	0	0	77.77777778	100	100	100	100	100	33.33333333	50
Otu512	0	100	0	0	100	0	0	77.77777778	0	0	0	100	0	0	0
Otu513	0	0	0	0	0	0	0	0	0	0	0	0	0	0	0
Otu514	100	0	0	100	100	50	100	0	100	0	83.33333333	0	0	100	100
Otu515	0	0	0	0	100	0	100	0	0	100	0	100	0	0	100
Otu516	100	100	75	100	0	100	0	33.33333333	85.71428571	100	50	40	0	100	100
Otu517	0	0	0	0	100	100	0	0	100	0	0	75	0	100	100
Otu518	100	100	0	0	100	100	0	0	100	0	0	100	100	100	100
Otu519	0	0	0	0	0	100	0	0	0	100	0	0	0	100	100
Otu520	0	0	0	0	0	100	0	0	0	100	100	100	0	0	0
Otu521	100	0	0	0	100	0	0	-33.33333333	100	0	0	0	0	0	100
Otu522	100	-900	0	0	0	-233.3333333	0	0	0	87.5	100	0	0	0	0
Otu523	-1100	100	100	0	0	0	0	77.77777778	100	-200	66.66666667	100	-200	0	-575
Otu524	0	0	0	0	0	-500	0	0	0	100	100	0	0	0	0
Otu525	0	0	0	0	0	0	0	0	0	0	0	0	0	100	100
Otu526	0	100	0	0	0	0	0	0	100	100	0	0	0	0	0
Otu527	0	100	0	0	0	0	0	0	0	0	0	100	0	0	-2225
Otu528	0	100	0	0	0	0	0	0	0	0	0	0	0	0	0
Otu529	0	100	0	0	100	0	0	0	0	0	0	0	0	100	0
Otu530	-200	0	0	0	0	0	0	0	0	0	0	0	0	0	0
Otu531	0	0	0	0	0	0	0	-33.33333333	0	0	0	0	0	0	0
Otu532	0	0	0	0	0	0	0	0	0	0	0	0	0	0	0
Otu533	0	0	0	0	0	0	0	0	-100	0	100	100	0	0	100
Otu534	65.2173913	-900	90.32258065	0	0	-266.6666667	100	66.66666667	0	0	0	0	100	100	0
Otu535	0	0	100	0	100	0	0	0	0	0	0	0	0	0	0
Otu537	0	50	-50	100	100	100	-200	77.77777778	-100	100	100	100	88.88888889	-50	0
Otu540	50	100	0	0	100	100	0	100	100	-600	100	80	40	0	100
Otu542	0	0	0	0	-200	0	0	0	0	0	0	0	0	0	0
Otu543	-466.6666667	25	-300	0	-400	0	100	-75	0	0	0	-400	-1450	-114.2857143	25
Otu544	0	0	0	0	100	0	0	100	0	0	100	0	0	0	0
Otu545	-200	0	0	0	0	0	0	100	0	0	0	0	-200	0	0
Otu546	0	0	0	0	100	100	0	0	0	0	0	0	0	0	0
Otu547	-200	0	0	0	0	0	0	0	0	0	0	0	0	0	0
Otu548	0	0	0	0	0	0	0	0	0	100	0	0	0	0	0
Otu549	0	0	100	100	0	0	0	100	100	100	100	80	0	66.66666667	-50
Otu550	0	0	0	0	-800	0	0	-833.3333333	0	0	0	0	75	100	100
Otu551	0	0	0	0	100	0	0	0	0	0	0	0	-300	0	0
Otu552	0	0	0	0	0	0	0	0	0	0	0	0	0	0	0
Otu553	0	0	0	0	0	0	0	0	100	0	0	0	0	0	0
Otu554	0	0	0	0	100	0	0	0	0	0	0	0	0	0	0
Otu555	0	0	0	0	0	0	0	0	0	0	0	0	0	0	-200
Otu556	100	100	100	-100	0	0	0	100	100	0	100	100	0	0	100
Otu557	0	0	0	0	0	0	0	0	0	0	0	0	0	0	-50
Otu558	0	33.33333333	100	0	-66.66666667	0	0	0	0	0	100	0	66.66666667	100	81.25
Otu559	0	100	0	100	0	0	0	100	0	0	0	100	100	0	100
Otu560	0	100	100	0	100	100	0	0	0	0	100	0	0	0	-50
Otu561	0	100	100	0	0	100	0	0	75	0	100	-50	0	100	100
Otu562	0	0	100	100	0	100	0	0	100	0	100	100	100	0	-50
Otu563	100	50	0	0	0	0	0	0	0	100	0	100	0	-200	0
Otu564	0	0	0	0	0	0	0	0	0	100	0	0	0	0	0
Otu565	0	0	100	0	0	0	0	0	0	100	0	0	0	0	0
Otu566	0	0	100	0	100	0	0	0	0	0	0	0	0	0	0
Otu567	0	0	0	0	0	0	0	0	0	0	0	0	0	0	0
Otu568	0	0	0	0	0	0	0	0	0	0	0	0	-400	0	0
Otu569	0	0	0	0	0	50	0	0	0	0	0	100	0	0	0
Otu570	0	0	0	0	0	0	0	0	0	0	0	0	0	0	0
Otu571	0	0	0	0	0	0	0	0	0	0	0	0	0	0	0
Otu572	0	0	0	0	0	0	0	0	0	0	0	0	0	0	0
Otu573	0	0	0	0	0	0	0	0	0	0	0	0	0	0	0
Otu574	0	0	100	0	100	0	0	0	0	0	100	100	0	0	100
Otu576	0	0	100	100	0	0	0	0	0	0	0	0	0	0	0
Otu577	0	0	100	0	0	0	100	0	0	0	0	0	0	0	0
Otu578	0	0	0	0	0	0	0	0	0	0	0	0	0	0	0
Otu579	0	66.66666667	0	0	0	100	0	0	0	100	0	100	0	100	100
Otu580	0	0	100	100	100	100	100	0	100	0	100	0	50	100	100
Otu581	0	0	0	0	0	0	0	0	0	0	0	0	0	0	0
Otu582	0	0	0	0	100	0	0	0	0	0	0	0	0	0	0
Otu583	0	0	0	100	0	100	0	0	0	0	0	0	0	0	0
Otu584	0	0	100	0	0	0	0	0	0	0	0	0	0	0	0
Otu585	0	0	0	100	0	0	0	0	0	-100	0	0	0	0	-50
Otu586	0	0	0	0	0	100	0	0	100	0	100	100	0	0	0
Otu587	0	100	0	0	0	0	0	0	0	0	0	0	0	0	100
Otu588	-100	-100	33.33333333	0	100	50	0	100	100	50	50	33.33333333	0	66.66666667	83.33333333
Otu589	0	0	0	0	100	0	0	0	0	0	0	0	0	0	-50
Otu590	100	0	0	0	100	100	0	100	0	0	100	0	0	100	100
Otu591	0	0	100	100	0	100	0	0	0	100	50	0	100	100	0
Otu592	0	0	0	0	0	0	100	0	100	0	0	0	100	100	0
Otu593	0	0	0	0	0	0	0	0	100	0	0	0	0	0	100
Otu594	0	0	0	100	100	0	0	0	0	0	-14.28571429	100	0	0	0
Otu595	100	100	0	0	0	0	0	0	0	88	100	0	100	100	-28.57142857
Otu596	0	-100	-200	0	0	0	50	58.33333333	0	74.35897436	81.81818182	100	66.66666667	100	-63.63636364
Otu597	0	0	100	0	0	0	0	0	0	100	0	0	0	0	100
Otu598	0	-500	0	0	0	0	0	77.77777778	-200	50	0	0	0	0	-12.5
Otu599	0	0	0	0	0	0	0	0	0	0	0	0	0	0	0
Otu600	0	0	0	0	0	0	0	0	0	0	0	100	0	100	0
Otu601	0	0	100	0	100	100	100	100	0	100	100	100	100	100	0
Otu602	0	0	0	0	0	-200	0	0	0	0	0	0	0	0	0
Otu604	0	0	0	0	100	0	0	0	0	0	0	0	0	0	0
Otu605	-100	0	-1600	0	0	100	100	97.91666667	100	100	100	0	100	0	90
Otu606	0	0	0	0	0	0	0	0	100	0	0	100	0	0	0
Otu607	40	70	100	0	100	0	0	-100	100	0	100	0	-200	80	0
Otu608	0	60	16.66666667	100	92.30769231	100	0	58.33333333	92.30769231	100	100	42.85714286	-233.3333333	-300	100
Otu609	66.66666667	100	0	0	0	0	0	0	100	100	0	-200	0	100	0
Otu611	0	0	0	0	0	0	0	0	0	0	0	0	0	0	0
Otu612	-200	0	0	0	75	100	0	100	100	100	100	0	100	-100	0
Otu613	0	0	0	0	0	66.66666667	0	0	0	0	0	0	0	0	100
Otu614	0	0	0	0	100	-100	0	0	0	0	0	0	0	0	0
Otu615	0	0	0	0	0	0	0	0	0	0	0	0	0	0	0
Otu616	0	0	0	0	0	0	0	0	0	0	0	0	0	0	0
Otu617	0	-20	57.14285714	-66.66666667	95.23809524	69.23076923	-200	11.11111111	22.22222222	25	90.47619048	-50	-33.33333333	-9.090909091	100
Otu618	0	100	0	0	100	0	0	0	100	100	0	0	0	0	0
Otu619	0	0	0	0	0	0	0	0	0	0	0	0	0	0	0
Otu620	0	-100	100	0	100	100	0	0	0	0	50	0	0	100	100
Otu621	0	0	0	0	100	0	0	0	100	0	0	0	0	0	0
Otu622	50	0	0	0	100	0	0	0	0	0	100	0	0	0	100
Otu623	0	100	0	0	0	0	0	0	0	0	0	0	0	0	0
Otu624	0	0	0	0	0	100	0	0	0	0	100	100	0	0	0
Otu625	0	100	0	100	0	0	0	100	100	0	0	0	0	0	0
Otu626	-300	0	0	0	0	0	0	0	0	0	0	0	0	0	-50
Otu627	100	0	100	0	0	0	0	0	0	0	0	0	0	0	0
Otu628	0	0	0	0	0	0	0	0	0	0	0	100	100	0	0
Otu629	0	0	0	0	100	0	0	0	0	0	0	0	100	0	0
Otu630	0	0	0	0	100	0	0	0	0	100	0	0	0	100	0
Otu631	0	0	100	100	0	75	0	0	100	0	0	0	100	0	100
Otu632	100	0	100	100	0	0	0	0	0	0	0	100	100	0	0
Otu633	0	50	100	0	0	0	0	0	-200	100	0	0	0	0	0
Otu634	0	0	0	0	0	0	0	0	0	0	0	0	0	0	0
Otu635	0	0	0	0	0	0	0	0	0	0	0	0	0	0	0
Otu636	0	0	0	0	0	100	0	100	0	0	0	100	0	100	0
Otu637	0	0	0	0	0	0	0	0	0	0	0	0	0	0	0
Otu639	0	100	0	0	0	0	0	0	0	0	0	0	0	0	0
Otu640	0	0	0	0	100	0	0	0	0	0	0	0	0	0	0
Otu641	0	0	0	0	0	100	0	100	0	100	0	0	100	100	0
Otu644	0	-100	0	0	0	0	0	0	0	0	0	0	0	0	0
Otu645	0	0	0	0	100	0	0	0	0	0	0	0	0	0	0
Otu646	0	0	83.33333333	0	100	0	0	0	0	0	0	100	0	50	0
Otu647	100	0	100	0	0	0	0	0	0	0	100	0	0	0	100
Otu648	0	100	0	0	0	0	0	-233.3333333	0	0	0	0	0	100	0
Otu649	-66.66666667	-250	0	0	-500	0	0	0	-100	0	50	0	100	-100	0
Otu650	0	0	0	0	0	0	0	0	0	0	0	0	0	0	0
Otu651	0	-400	0	0	0	0	0	0	0	0	0	0	-200	0	0
Otu652	0	0	0	0	100	0	0	0	100	0	100	0	0	0	-200
Otu653	100	0	100	0	100	0	0	0	0	0	0	0	0	100	100
Otu654	0	0	0	0	0	100	0	0	100	0	0	0	0	100	0
Otu655	0	0	0	0	0	0	0	0	0	50	100	0	0	0	0
Otu656	0	0	0	0	0	0	0	100	0	0	0	0	0	0	0
Otu657	50	100	0	0	-175	-400	0	0	-400	0	25	0	-66.66666667	-250	-350
Otu658	0	0	100	0	0	0	0	0	0	0	0	0	0	0	0
Otu659	0	0	0	0	0	0	0	0	0	0	0	0	0	0	100
Otu660	0	100	0	0	0	0	0	0	0	0	0	0	0	0	0
Otu661	0	0	0	0	0	0	0	0	100	0	100	0	0	0	0
Otu662	0	0	0	0	0	0	0	0	0	0	50	0	0	0	0
Otu663	0	100	0	0	0	0	0	0	0	0	0	0	0	0	0
Otu664	0	0	0	0	0	0	0	0	0	0	0	0	0	0	0
Otu665	0	0	0	0	0	0	0	0	0	0	0	0	100	0	0
Otu666	0	0	0	0	0	0	0	0	0	0	0	0	0	0	0
Otu667	0	100	0	0	0	100	0	100	100	0	0	0	0	0	93.75
Otu668	0	100	0	100	100	100	0	0	-2100	0	0	100	12.5	0	100
Otu669	-300	0	0	0	0	0	0	0	0	0	0	0	0	0	0
Otu671	0	0	100	0	0	0	0	0	0	0	0	0	0	0	0
Otu672	0	0	0	0	0	0	0	0	100	0	0	0	0	0	0
Otu673	100	100	50	100	0	100	100	0	0	75	100	89.47368421	100	100	100
Otu674	50	-200	0	0	50	100	0	-33.33333333	0	0	-50	0	100	100	-200
Otu675	0	0	0	0	0	83.33333333	0	100	0	0	0	0	0	0	0
Otu676	0	0	0	0	0	0	0	0	0	0	0	0	0	0	0
Otu677	0	50	100	0	100	100	0	0	0	0	100	0	0	0	0
Otu678	0	100	0	100	0	0	0	0	0	0	0	0	0	50	-425
Otu679	-200	100	0	0	100	100	0	100	0	100	50	0	0	100	100
Otu680	0	100	0	0	100	0	0	100	0	100	0	0	0	0	0
Otu681	0	0	100	0	0	0	0	0	0	0	-100	0	0	0	0
Otu682	100	0	0	0	0	0	100	0	100	100	0	0	0	100	0
Otu683	0	100	0	0	100	100	0	0	100	0	100	80	0	100	100
Otu684	0	0	0	0	0	0	0	0	75	0	0	0	0	0	0
Otu685	0	100	0	0	0	0	0	100	0	0	100	0	0	0	0
Otu686	0	0	0	0	0	0	0	0	0	0	0	0	0	0	-50
Otu687	0	0	0	0	0	0	0	0	0	0	0	0	0	0	0
Otu688	0	0	0	0	100	0	100	-33.33333333	0	0	66.66666667	80	0	0	62.5
Otu690	0	0	100	0	50	0	0	0	0	0	100	100	100	100	100
Otu691	0	100	0	0	100	0	0	0	0	0	0	0	0	0	-50
Otu692	0	0	-100	0	0	0	0	0	0	0	0	0	-200	0	0
Otu693	0	100	0	0	0	0	0	0	0	0	0	0	0	0	0
Otu694	0	100	0	0	0	0	0	100	0	0	0	0	0	0	0
Otu695	0	0	100	0	0	0	0	0	0	0	0	100	0	0	100
Otu696	0	100	0	0	0	0	0	0	0	0	0	0	0	0	0
Otu697	0	0	0	0	50	-100	-200	-566.6666667	0	75	-2900	0	33.33333333	0	0
Otu698	100	100	100	100	0	100	0	0	100	0	100	0	100	0	0
Otu699	100	-40	70	80	71.42857143	94.11764706	0	55.55555556	100	93.75	100	80	25	100	0
Otu700	0	0	0	100	0	100	0	100	0	0	0	100	0	0	0
Otu701	0	0	0	0	0	0	0	0	0	0	0	0	0	0	0
Otu702	100	0	0	0	100	0	0	0	0	0	0	0	0	100	0
Otu703	0	0	0	0	0	0	0	0	0	0	100	0	0	0	0
Otu704	90.90909091	0	75	50	81.25	50	33.33333333	-66.66666667	66.66666667	-33.33333333	94.73684211	-16.66666667	80	90.90909091	75
Otu705	0	0	0	0	0	0	0	0	0	0	0	0	0	0	0
Otu706	0	0	100	0	0	0	0	0	0	0	0	0	0	0	100
Otu707	0	0	0	0	0	0	0	33.33333333	0	0	-200	0	0	0	0
Otu708	0	0	0	0	0	0	0	100	0	0	0	0	0	0	0
Otu709	100	0	0	100	100	0	0	0	0	100	0	100	0	0	0
Otu710	0	0	0	0	0	0	0	0	0	0	100	0	0	0	0
Otu711	50	-20	100	0	0	0	100	0	0	0	66.66666667	-20	0	0	0
Otu712	0	100	100	0	0	0	0	73.33333333	0	33.33333333	100	100	-100	0	0
Otu713	0	100	100	0	0	0	0	33.33333333	0	0	0	100	100	0	0
Otu714	33.33333333	100	0	0	0	0	0	0	66.66666667	0	-100	0	0	0	100
Otu715	-300	100	0	0	0	0	0	0	100	0	0	0	0	0	0
Otu716	0	0	-100	0	-100	0	0	83.33333333	-200	0	0	100	0	0	100
Otu717	0	-100	0	0	0	-300	0	100	0	100	0	0	0	0	-380
Otu718	0	0	0	0	0	0	0	0	0	0	0	0	0	0	0
Otu719	0	0	0	0	0	0	0	0	0	0	0	0	0	0	0
Otu720	0	100	-100	100	100	83.33333333	0	88.88888889	0	50	0	75	-300	0	50
Otu723	0	0	0	0	0	0	100	0	0	0	0	0	0	0	0
Otu724	0	100	0	0	100	0	0	0	0	100	0	0	0	0	0
Otu725	0	100	-50	0	100	100	0	0	0	0	0	0	0	0	0
Otu726	0	0	0	0	0	0	100	33.33333333	0	0	0	0	0	0	0
Otu727	0	0	0	0	0	0	100	0	0	0	0	0	100	100	100
Otu728	0	0	0	0	100	0	0	0	0	0	0	0	0	100	0
Otu729	0	0	0	0	0	0	0	0	0	0	0	0	0	100	100
Otu730	0	0	100	0	100	0	0	0	0	100	100	100	0	66.66666667	100
Otu731	0	0	100	0	0	0	0	0	0	0	0	0	0	100	100
Otu732	0	0	100	100	100	100	0	0	0	100	0	100	0	0	100
Otu733	-400	0	0	0	0	100	0	-33.33333333	100	100	-133.3333333	100	100	33.33333333	62.5
Otu734	0	0	0	0	100	0	100	0	100	0	0	0	0	0	0
Otu735	0	0	0	0	0	0	0	0	0	0	0	0	0	0	0
Otu737	0	0	0	0	100	0	0	0	0	0	0	0	0	0	0
Otu738	0	0	0	100	100	0	0	0	0	0	0	0	0	0	0
Otu739	0	0	0	100	0	0	100	0	100	100	100	100	0	0	0
Otu740	0	0	0	0	0	100	0	0	0	0	0	100	0	100	100
Otu741	0	0	0	0	0	100	0	0	0	0	0	0	0	0	0
Otu742	0	0	0	0	0	100	100	0	0	100	0	100	0	0	0
Otu744	100	0	100	0	100	0	0	0	0	0	100	100	0	0	0
Otu745	0	0	50	0	0	0	0	0	0	0	0	100	0	0	0
Otu746	50	0	0	0	100	0	0	100	100	0	0	-200	0	0	100
Otu747	0	0	0	-300	0	0	0	0	100	0	100	0	0	0	0
Otu748	0	0	0	0	50	100	0	0	0	0	0	0	100	0	0
Otu749	0	100	0	0	0	0	0	0	0	-300	0	0	0	100	0
Otu750	0	100	0	0	0	0	0	0	0	0	0	0	0	-100	100
Otu751	0	0	0	0	0	0	0	0	0	0	0	0	0	0	0
Otu752	100	0	0	100	100	0	0	0	0	0	100	0	0	0	0
Otu753	0	0	0	100	100	100	100	0	100	0	100	0	100	50	0
Otu754	100	0	0	0	-50	0	0	0	0	0	0	0	0	0	0
Otu755	0	0	0	0	0	100	0	100	0	0	0	0	100	0	100
Otu756	0	100	0	100	0	0	0	100	0	100	0	0	100	0	0
Otu757	0	0	0	0	0	0	100	100	-200	0	0	100	0	0	0
Otu758	0	0	0	0	0	0	0	0	0	0	100	0	0	0	0
Otu759	0	0	0	0	0	0	100	0	0	0	0	66.66666667	100	0	0
Otu760	0	0	0	0	0	0	0	0	50	0	0	0	0	0	0
Otu761	0	0	0	0	0	0	100	0	0	0	0	0	100	0	0
Otu762	100	0	0	0	100	0	0	0	0	0	0	0	100	0	100
Otu763	0	0	0	0	100	100	0	0	0	100	0	0	0	0	0
Otu766	0	0	0	0	0	0	0	0	0	0	0	0	0	0	0
Otu767	0	0	0	0	0	100	0	0	0	0	0	0	100	100	100
Otu768	100	0	0	0	100	0	0	0	0	0	0	0	100	0	0
Otu769	0	0	0	0	100	0	0	0	0	0	0	0	0	0	0
Otu770	0	0	100	0	100	100	0	0	0	0	0	0	100	0	0
Otu771	0	100	100	0	0	0	0	0	0	0	0	100	0	0	0
Otu772	0	100	0	0	0	0	0	100	0	0	0	0	0	0	0
Otu773	0	0	0	0	0	0	0	0	0	0	0	0	0	0	0
Otu774	0	0	0	0	100	0	0	0	0	0	100	0	0	0	0
Otu775	0	0	0	0	0	100	0	0	0	0	0	0	0	0	0
Otu776	0	0	0	0	0	100	0	0	0	0	0	0	0	0	0
Otu779	0	0	0	0	0	0	0	100	100	0	0	0	0	100	0
Otu780	0	0	0	100	0	0	0	0	0	0	0	0	0	0	0
Otu781	0	-100	0	0	0	100	0	0	0	100	0	0	100	0	0
Otu782	100	0	0	0	0	0	0	0	0	0	0	0	0	0	100
Otu783	0	0	0	0	0	0	0	0	0	0	0	0	0	0	0
Otu784	0	0	0	0	100	0	0	0	0	0	0	0	0	0	0
Otu785	0	0	0	0	0	0	0	0	0	0	0	0	0	0	0
Otu786	0	0	0	0	100	0	0	0	0	0	0	0	100	0	0
Otu787	100	0	0	0	0	0	0	0	0	0	0	0	0	0	0
Otu789	0	-100	100	0	0	0	0	0	0	0	100	0	0	0	-50
Otu790	0	0	0	0	0	0	0	0	0	0	0	0	0	0	0
Otu792	100	0	0	0	0	100	0	0	0	0	0	0	0	0	0
Otu793	0	0	0	0	100	0	0	0	0	0	0	0	0	0	0
Otu794	0	0	0	0	0	0	0	0	0	0	0	0	0	0	0
Otu795	0	0	0	0	0	0	0	0	0	0	0	0	100	0	0
Otu797	0	0	0	0	0	100	0	0	-100	0	0	0	0	0	0
Otu798	0	0	0	0	0	0	0	0	0	0	100	0	0	0	100
Otu799	0	0	0	0	100	100	0	0	0	0	0	0	0	0	0
Otu800	0	0	0	0	0	0	0	0	0	0	0	0	0	0	0
Otu804	0	100	0	0	100	0	0	0	0	100	0	0	0	0	0
Otu806	0	100	100	0	0	0	0	0	0	0	0	0	0	0	0
Otu807	0	0	0	0	0	0	0	0	0	0	100	0	100	0	0
Otu808	0	0	0	0	0	0	0	-100	0	0	0	0	0	0	0
Otu810	0	0	100	0	0	0	0	0	-300	0	0	100	100	0	0
Otu811	0	0	0	0	0	0	0	0	0	0	0	100	0	100	0
Otu812	0	0	100	0	0	0	0	0	0	0	0	0	0	0	100
Otu814	0	0	0	-100	0	0	0	0	0	0	0	0	0	0	0
Otu815	0	0	0	0	0	0	0	0	0	0	0	0	0	0	0
Otu816	0	0	100	0	0	0	0	100	100	0	100	0	0	0	100
Otu818	0	0	0	100	0	0	0	0	0	0	0	0	0	0	0
Otu819	0	0	0	0	0	0	0	0	0	0	100	100	100	0	100
Otu820	0	0	0	0	0	100	0	0	0	0	0	0	0	100	100
Otu821	0	0	100	0	0	0	0	0	0	0	0	0	0	0	0
Otu822	0	0	0	0	100	0	0	0	0	100	0	0	0	0	0
Otu823	0	0	0	0	0	0	0	0	0	0	0	0	0	0	0
Otu824	0	0	0	0	50	0	0	0	0	0	0	0	0	0	0
Otu825	0	0	0	0	0	0	0	0	0	0	0	0	0	0	0
Otu826	0	0	0	0	100	0	0	0	100	0	0	0	0	100	0
Otu827	0	0	0	0	100	0	0	0	100	0	100	0	0	0	0
Otu828	0	-100	0	0	100	100	0	0	0	0	100	0	0	0	0
Otu829	0	0	0	0	100	100	0	0	0	100	0	0	0	0	0
Otu830	100	0	0	0	100	0	0	100	100	0	100	100	0	0	100
Otu831	0	0	50	0	100	0	0	0	100	0	0	100	0	0	100
Otu832	100	100	0	0	0	0	0	0	100	0	0	0	0	0	0
Otu833	0	0	0	0	0	0	0	0	0	100	0	0	100	0	0
Otu834	0	0	0	100	0	100	0	0	0	0	0	0	0	0	100
Otu835	0	0	100	0	0	0	0	0	0	100	0	0	0	0	0
Otu836	0	0	0	0	0	0	0	0	0	0	0	0	0	0	0
Otu837	0	0	0	0	100	0	0	0	0	0	0	0	0	0	0
Otu838	0	0	0	0	0	0	0	0	0	0	0	0	0	0	0
Otu839	0	0	0	0	0	0	0	0	0	0	0	0	0	0	0
Otu840	0	0	0	0	0	0	0	0	0	0	0	0	0	0	0
Otu841	0	0	0	0	100	100	0	0	0	0	0	100	100	0	0
Otu842	0	0	0	0	100	0	100	0	100	0	0	0	0	0	0
Otu843	0	0	0	100	0	100	0	0	100	0	-100	0	0	100	0
Otu844	0	0	0	0	0	0	0	0	0	0	100	0	0	0	0
Otu845	0	0	100	0	100	100	0	0	100	0	0	100	0	0	100
Otu846	0	0	0	0	100	100	0	0	0	0	100	0	0	0	100
Otu847	0	100	0	0	100	0	0	0	0	100	0	100	0	0	0
Otu848	0	0	0	0	0	0	0	100	100	0	0	0	0	100	100
Otu849	0	0	0	0	0	0	0	0	100	0	0	0	0	0	100
Otu850	0	0	0	0	0	0	0	0	0	0	0	0	0	0	0
Otu851	0	0	0	0	0	100	0	0	0	0	0	0	0	0	0
Otu852	0	0	0	100	0	0	0	0	0	0	0	0	0	0	0
Otu853	0	0	100	100	100	0	0	0	100	100	0	0	0	100	100
Otu854	0	0	0	0	0	0	0	0	0	0	0	0	0	0	0
Otu855	0	0	0	0	0	0	0	0	0	0	0	0	100	0	0
Otu856	0	0	0	0	0	0	0	0	0	0	100	0	0	0	0
Otu857	0	100	0	0	100	0	0	0	0	0	0	0	0	0	0
Otu858	0	0	0	0	0	100	0	0	0	0	0	0	0	0	0
Otu859	0	0	0	0	0	0	0	0	0	0	0	0	100	0	0
Otu860	0	0	0	0	0	0	0	0	0	0	0	0	100	0	0
Otu861	0	0	0	0	0	0	0	0	100	0	0	0	0	100	0
Otu862	0	0	100	0	0	100	0	0	0	0	0	0	0	0	0
Otu863	0	0	100	0	0	0	0	0	0	0	0	100	0	0	100
Otu864	0	0	0	0	0	100	0	0	0	0	0	0	0	0	0
Otu865	0	100	0	0	0	0	0	0	0	0	100	0	0	0	0
Otu866	0	0	0	0	0	0	0	0	0	0	0	0	0	0	0
Otu867	0	0	100	0	0	0	0	0	0	0	0	0	0	0	0
Otu868	0	0	0	0	0	0	0	100	0	0	0	0	0	0	0
Otu869	0	0	0	0	0	0	0	0	0	0	0	0	0	0	0
Otu870	100	0	0	0	100	0	0	0	0	0	100	0	0	0	0
Otu871	0	0	100	0	100	100	0	0	0	0	0	0	0	0	0
Otu872	0	0	0	0	0	0	0	0	0	0	0	0	0	0	0
Otu873	0	100	0	100	0	0	0	0	0	0	0	100	0	0	0
Otu874	0	0	100	0	0	0	0	0	0	0	0	100	0	0	100
Otu875	0	0	0	0	0	0	0	0	0	0	0	0	0	100	0
Otu876	100	0	0	0	0	0	0	0	0	0	0	0	0	0	0
Otu877	0	0	0	0	100	100	0	0	100	0	66.66666667	0	0	100	100
Otu878	100	100	0	0	0	0	100	0	0	100	0	0	0	0	0
Otu879	0	0	0	0	0	100	0	0	0	0	0	0	100	0	0
Otu880	0	0	0	0	0	0	0	0	0	0	0	100	0	0	0
Otu881	0	0	0	0	0	0	0	0	0	0	0	0	0	0	0
Otu882	0	0	0	0	100	0	0	0	100	0	0	0	0	0	0
Otu883	0	0	0	0	0	0	0	0	0	0	0	0	0	0	0
Otu884	0	0	0	0	0	0	0	0	0	0	0	100	0	0	0
Otu885	0	0	0	0	0	0	0	0	0	0	0	0	0	0	0
Otu886	0	0	100	0	0	0	0	0	0	0	0	0	0	0	0
Otu887	100	0	100	0	0	0	0	0	0	100	0	0	0	0	0
Otu888	0	0	0	0	100	0	0	0	100	0	0	100	0	100	0
Otu889	0	0	0	100	100	0	0	0	0	0	100	0	0	0	0
Otu890	100	0	0	0	100	100	0	0	0	0	0	0	0	0	100
Otu891	90.90909091	0	50	0	90	100	100	33.33333333	0	0	92.30769231	0	100	50	62.5
Otu892	0	0	0	0	100	0	0	0	0	0	0	0	0	0	0
Otu893	0	0	100	100	100	0	100	0	100	0	0	0	100	100	100
Otu894	0	0	0	0	100	100	0	0	0	100	0	0	0	0	0
Otu895	0	100	0	0	0	0	0	0	0	0	0	0	0	0	0
Otu896	0	50	0	100	100	100	0	100	100	100	100	100	100	0	0
Otu897	100	0	100	0	100	0	0	100	0	0	0	0	0	100	0
Otu898	0	0	100	100	0	0	0	100	0	0	0	0	0	0	0
Otu899	0	0	100	0	100	0	0	100	0	0	0	0	0	0	0
Otu901	0	0	0	0	0	0	0	0	0	0	0	0	0	0	0
Otu902	0	0	0	0	100	0	0	0	0	100	0	0	0	0	0
