# Supplementary material for: Plant host and drought shape the root associated fungal microbiota in rice
Source: PeerJ. 2019 Sep 11;7:e7463. doi: 10.7717/peerj.7463 (PMC6744933; doi:10.7717/peerj.7463)
Supplement: Supplemental Information 1 [file peerj-07-7463-s011.gz › data and code/data/file.contingency_tax_seqs.csv]

taxlevel	rankID	taxon	daughterlevels	total	117A	117B	117C	117D	117E	117F	139A	139B	139C	139D	139E	139F	154A	154B	154C	154D	154E	154F	167A	167B	167C	167D	167E	167F	170A	170B	170C	170D	170E	170F	183A	183B	183C	183D	183E	183F	194A	194B	194C	194D	194E	194F	198A	198B	198C
0	0	Root	1	460630	4289	3229	6913	6729	8951	7886	4539	9292	2368	8417	7726	7174	7623	5382	3482	4632	4197	3456	3447	4173	2918	3340	6083	2944	12017	9631	5693	5716	3537	1718	5826	4969	6414	4607	4373	2979	442	2090	2964	2217	4009	7325	4615	999	4899
1	0.1	Eukaryota	1	460630	4289	3229	6913	6729	8951	7886	4539	9292	2368	8417	7726	7174	7623	5382	3482	4632	4197	3456	3447	4173	2918	3340	6083	2944	12017	9631	5693	5716	3537	1718	5826	4969	6414	4607	4373	2979	442	2090	2964	2217	4009	7325	4615	999	4899
2	0.1.1	Fungi	6	460630	4289	3229	6913	6729	8951	7886	4539	9292	2368	8417	7726	7174	7623	5382	3482	4632	4197	3456	3447	4173	2918	3340	6083	2944	12017	9631	5693	5716	3537	1718	5826	4969	6414	4607	4373	2979	442	2090	2964	2217	4009	7325	4615	999	4899
3	0.1.1.1	Ascomycota	4	446366	4042	3201	6663	6546	8727	7639	4353	8754	2200	8053	7418	6993	7429	5253	3324	4520	4169	3377	3307	4070	2856	3281	5954	2917	11886	9289	5497	5620	3485	1712	5672	4893	5781	4542	4206	2956	375	2025	2879	2172	3908	7096	4307	977	4710
4	0.1.1.1.1	Pezizomycotina	6	310937	2829	2332	4599	4438	4780	5790	2581	5568	1345	5785	5885	5712	4019	3786	2077	3181	3630	2582	2148	2877	2128	2839	4908	2006	6996	5410	3097	4718	2888	1511	3147	3280	3457	4003	3397	2411	145	1450	1613	1587	3146	6254	2461	643	3225
5	0.1.1.1.1.2	Dothideomycetes	4	25987	271	81	64	944	1735	635	279	197	136	762	726	130	112	29	55	391	53	623	21	28	97	129	585	193	165	194	95	572	166	89	20	24	231	235	424	302	2	34	34	125	387	391	22	8	511
6	0.1.1.1.1.2.3	Capnodiales	4	3280	0	10	11	123	246	39	86	2	3	171	110	4	24	0	0	50	0	12	0	7	5	37	75	0	2	2	7	1	2	19	3	0	0	70	9	9	0	1	5	5	1	32	3	0	240
7	0.1.1.1.1.2.3.3	Davidiellaceae	2	3098	0	10	10	110	239	38	85	2	3	169	100	4	24	0	0	45	0	10	0	4	5	37	71	0	0	2	4	0	2	19	3	0	0	70	9	4	0	1	4	5	1	32	3	0	228
8	0.1.1.1.1.2.3.3.1	Cladosporium	3	3093	0	10	10	110	239	38	84	2	3	169	100	4	24	0	0	45	0	10	0	4	5	37	71	0	0	2	4	0	2	19	3	0	0	70	9	4	0	1	4	5	1	32	2	0	227
9	0.1.1.1.1.2.3.3.1.1	Cladosporium	bruhnei	0	2870	0	9	10	103	209	35	71	2	3	153	97	4	21	0	0	40	0	7	0	4	5	33	68	0	0	2	4	0	2	16	2	0	0	67	9	3	0	0	3	5	1	31	2	0
9	0.1.1.1.1.2.3.3.1.2	Cladosporium	cladosporioides	0	5	0	0	0	0	0	0	0	0	0	0	0	0	0	0	0	0	0	0	0	0	0	0	0	0	0	0	0	0	0	0	0	0	0	0	0	0	0	0	0	0	0	0	0	0
8	0.1.1.1.1.2.3.3.3	unclassified	1	5	0	0	0	0	0	0	1	0	0	0	0	0	0	0	0	0	0	0	0	0	0	0	0	0	0	0	0	0	0	0	0	0	0	0	0	0	0	0	0	0	0	0	1	0	1
7	0.1.1.1.1.2.3.4	Dissoconiaceae	1	36	0	0	1	0	0	0	1	0	0	0	1	0	0	0	0	4	0	0	0	0	0	0	3	0	1	0	0	0	0	0	0	0	0	0	0	0	0	0	1	0	0	0	0	0	1
8	0.1.1.1.1.2.3.4.1	Dissoconium	3	36	0	0	1	0	0	0	1	0	0	0	1	0	0	0	0	4	0	0	0	0	0	0	3	0	1	0	0	0	0	0	0	0	0	0	0	0	0	0	1	0	0	0	0	0	1
9	0.1.1.1.1.2.3.4.1.1	Dissoconium	aciculare	0	1	0	0	0	0	0	0	0	0	0	0	0	0	0	0	0	0	0	0	0	0	0	0	0	0	0	0	0	0	0	0	0	0	0	0	0	0	0	0	0	0	0	0	0	0
9	0.1.1.1.1.2.3.4.1.3	Dissoconium	dekkeri	0	22	0	0	0	0	0	0	1	0	0	0	0	0	0	0	0	3	0	0	0	0	0	0	3	0	1	0	0	0	0	0	0	0	0	0	0	0	0	0	1	0	0	0	0	0
7	0.1.1.1.1.2.3.6	Mycosphaerellaceae	3	73	0	0	0	3	2	1	0	0	0	0	5	0	0	0	0	1	0	2	0	3	0	0	0	0	0	0	1	0	0	0	0	0	0	0	0	3	0	0	0	0	0	0	0	0	6
8	0.1.1.1.1.2.3.6.5	Mycosphaerella	2	39	0	0	0	1	1	0	0	0	0	0	1	0	0	0	0	1	0	1	0	0	0	0	0	0	0	0	0	0	0	0	0	0	0	0	0	3	0	0	0	0	0	0	0	0	6
9	0.1.1.1.1.2.3.6.5.6	Mycosphaerella	graminicola	0	34	0	0	0	1	1	0	0	0	0	0	1	0	0	0	0	1	0	1	0	0	0	0	0	0	0	0	0	0	0	0	0	0	0	0	0	2	0	0	0	0	0	0	0	0
8	0.1.1.1.1.2.3.6.8	Pseudocercospora	1	25	0	0	0	1	1	0	0	0	0	0	4	0	0	0	0	0	0	1	0	2	0	0	0	0	0	0	0	0	0	0	0	0	0	0	0	0	0	0	0	0	0	0	0	0	0
9	0.1.1.1.1.2.3.6.8.1	Pseudocercospora	angolensis	0	25	0	0	0	1	1	0	0	0	0	0	4	0	0	0	0	0	0	1	0	2	0	0	0	0	0	0	0	0	0	0	0	0	0	0	0	0	0	0	0	0	0	0	0	0
8	0.1.1.1.1.2.3.6.18	unclassified	1	9	0	0	0	1	0	1	0	0	0	0	0	0	0	0	0	0	0	0	0	1	0	0	0	0	0	0	1	0	0	0	0	0	0	0	0	0	0	0	0	0	0	0	0	0	0
7	0.1.1.1.1.2.3.9	unclassified	1	73	0	0	0	10	5	0	0	0	0	2	4	0	0	0	0	0	0	0	0	0	0	0	1	0	1	0	2	1	0	0	0	0	0	0	0	2	0	0	0	0	0	0	0	0	5
6	0.1.1.1.1.2.4	Dothideales	1	3	0	0	0	0	0	0	0	0	0	0	0	0	0	0	0	0	0	0	0	0	0	0	0	0	0	0	0	0	0	0	0	0	0	0	0	0	0	0	0	0	0	0	0	0	1
7	0.1.1.1.1.2.4.2	Dothioraceae	1	3	0	0	0	0	0	0	0	0	0	0	0	0	0	0	0	0	0	0	0	0	0	0	0	0	0	0	0	0	0	0	0	0	0	0	0	0	0	0	0	0	0	0	0	0	1
6	0.1.1.1.1.2.11	Pleosporales	7	21503	252	61	49	769	1401	568	190	184	124	562	583	121	80	28	53	328	50	584	21	20	90	86	392	184	156	188	81	553	157	68	15	18	220	159	397	287	2	32	29	104	370	340	17	8	260
7	0.1.1.1.1.2.11.8	Didymellaceae	2	4611	1	8	0	282	737	189	59	4	53	66	104	15	42	5	1	50	3	178	0	0	24	23	58	4	1	40	3	30	10	5	0	0	24	44	18	35	0	0	1	55	34	8	1	0	167
8	0.1.1.1.1.2.11.8.6	Phoma	1	4608	1	8	0	282	736	189	59	4	53	66	104	15	41	5	1	50	3	178	0	0	24	23	58	4	1	40	3	30	10	5	0	0	24	44	18	35	0	0	1	55	34	8	1	0	167
9	0.1.1.1.1.2.11.8.6.1	Phoma	herbarum	0	4608	1	8	0	282	736	189	59	4	53	66	104	15	41	5	1	50	3	178	0	0	24	23	58	4	1	40	3	30	10	5	0	0	24	44	18	35	0	0	1	55	34	8	1	0
8	0.1.1.1.1.2.11.8.7	unclassified	1	3	0	0	0	0	1	0	0	0	0	0	0	0	1	0	0	0	0	0	0	0	0	0	0	0	0	0	0	0	0	0	0	0	0	0	0	0	0	0	0	0	0	0	0	0	0
7	0.1.1.1.1.2.11.19	Montagnulaceae	2	379	18	10	1	7	10	5	6	4	7	5	8	0	1	0	1	4	0	7	1	0	3	1	14	4	3	4	8	5	3	3	0	0	5	3	3	6	0	0	0	0	4	4	1	0	3
8	0.1.1.1.1.2.11.19.4	Paraconiothyrium	2	375	18	10	1	7	10	5	5	4	7	5	8	0	1	0	1	4	0	7	1	0	3	1	14	4	3	4	8	4	3	3	0	0	5	3	3	6	0	0	0	0	4	3	1	0	3
9	0.1.1.1.1.2.11.19.4.3	Paraconiothyrium	variabile	0	374	18	10	1	7	10	5	5	4	7	5	8	0	1	0	1	4	0	7	1	0	3	1	14	4	3	4	8	4	3	3	0	0	5	3	3	6	0	0	0	0	4	3	1	0
8	0.1.1.1.1.2.11.19.6	unclassified	1	4	0	0	0	0	0	0	1	0	0	0	0	0	0	0	0	0	0	0	0	0	0	0	0	0	0	0	0	1	0	0	0	0	0	0	0	0	0	0	0	0	0	1	0	0	0
7	0.1.1.1.1.2.11.21	Phaeosphaeriaceae	2	35	1	1	0	7	4	0	0	0	0	0	0	0	0	0	0	0	0	0	0	0	0	0	0	0	0	0	0	0	0	0	0	0	0	0	4	3	0	0	0	0	0	0	0	0	2
8	0.1.1.1.1.2.11.21.8	Phaeosphaeria	2	33	1	0	0	7	4	0	0	0	0	0	0	0	0	0	0	0	0	0	0	0	0	0	0	0	0	0	0	0	0	0	0	0	0	0	4	3	0	0	0	0	0	0	0	0	2
9	0.1.1.1.1.2.11.21.8.1	Phaeosphaeria	anchiala	0	12	1	0	0	3	4	0	0	0	0	0	0	0	0	0	0	0	0	0	0	0	0	0	0	0	0	0	0	0	0	0	0	0	0	0	0	0	0	0	0	0	0	0	0	0
8	0.1.1.1.1.2.11.21.14	undefined	1	2	0	1	0	0	0	0	0	0	0	0	0	0	0	0	0	0	0	0	0	0	0	0	0	0	0	0	0	0	0	0	0	0	0	0	0	0	0	0	0	0	0	0	0	0	0
9	0.1.1.1.1.2.11.21.14.4	uncultured	Phaeosphaeriaceae	0	2	0	1	0	0	0	0	0	0	0	0	0	0	0	0	0	0	0	0	0	0	0	0	0	0	0	0	0	0	0	0	0	0	0	0	0	0	0	0	0	0	0	0	0	0
7	0.1.1.1.1.2.11.24	Pleosporaceae	1	1	0	0	0	0	0	0	0	0	0	0	0	0	0	0	0	0	0	0	0	0	0	0	0	0	0	0	0	0	0	0	0	0	0	0	0	0	0	0	0	0	0	0	0	0	0
8	0.1.1.1.1.2.11.24.11	Pyrenochaeta	1	1	0	0	0	0	0	0	0	0	0	0	0	0	0	0	0	0	0	0	0	0	0	0	0	0	0	0	0	0	0	0	0	0	0	0	0	0	0	0	0	0	0	0	0	0	0
9	0.1.1.1.1.2.11.24.11.2	Pyrenochaeta	lycopersici	0	1	0	0	0	0	0	0	0	0	0	0	0	0	0	0	0	0	0	0	0	0	0	0	0	0	0	0	0	0	0	0	0	0	0	0	0	0	0	0	0	0	0	0	0	0
7	0.1.1.1.1.2.11.26	Sporormiaceae	2	209	0	1	0	3	3	0	2	12	4	1	2	3	0	1	0	3	4	3	0	0	1	1	0	6	1	2	0	28	2	0	0	0	2	3	1	3	0	0	0	0	0	0	0	0	1
8	0.1.1.1.1.2.11.26.3	Westerdykella	1	203	0	1	0	3	3	0	2	10	4	1	2	3	0	1	0	3	4	3	0	0	1	1	0	5	1	2	0	28	2	0	0	0	1	3	1	3	0	0	0	0	0	0	0	0	1
8	0.1.1.1.1.2.11.26.4	unclassified	1	6	0	0	0	0	0	0	0	2	0	0	0	0	0	0	0	0	0	0	0	0	0	0	0	1	0	0	0	0	0	0	0	0	1	0	0	0	0	0	0	0	0	0	0	0	0
7	0.1.1.1.1.2.11.29	unclassified	1	16267	232	41	48	470	647	374	123	164	60	490	469	103	37	22	51	271	43	396	20	20	62	61	320	170	151	142	70	490	142	60	15	18	189	109	371	240	2	32	28	49	332	328	15	8	87
7	0.1.1.1.1.2.11.30	undefined	1	1	0	0	0	0	0	0	0	0	0	0	0	0	0	0	0	0	0	0	0	0	0	0	0	0	0	0	0	0	0	0	0	0	0	0	0	0	0	0	0	0	0	0	0	0	0
8	0.1.1.1.1.2.11.30.18	Platystomum	1	1	0	0	0	0	0	0	0	0	0	0	0	0	0	0	0	0	0	0	0	0	0	0	0	0	0	0	0	0	0	0	0	0	0	0	0	0	0	0	0	0	0	0	0	0	0
9	0.1.1.1.1.2.11.30.18.1	Platystomum	scabridisporum	0	1	0	0	0	0	0	0	0	0	0	0	0	0	0	0	0	0	0	0	0	0	0	0	0	0	0	0	0	0	0	0	0	0	0	0	0	0	0	0	0	0	0	0	0	0
6	0.1.1.1.1.2.13	unclassified	1	1201	19	10	4	52	88	28	3	11	9	29	33	5	8	1	2	13	3	27	0	1	2	6	118	9	7	4	7	18	7	2	2	6	11	6	18	6	0	1	0	16	16	19	2	0	10
5	0.1.1.1.1.3	Eurotiomycetes	3	345	0	0	5	3	3	1	13	0	3	16	7	22	0	0	0	1	1	0	0	0	0	8	19	1	0	0	0	36	3	1	4	0	1	28	3	0	0	0	0	0	0	4	0	0	10
6	0.1.1.1.1.3.1	Chaetothyriales	3	43	0	0	0	3	1	0	3	0	0	0	3	0	0	0	0	0	0	0	0	0	0	0	1	0	0	0	0	0	0	0	0	0	0	0	1	0	0	0	0	0	0	0	0	0	0
7	0.1.1.1.1.3.1.2	Herpotrichiellaceae	3	41	0	0	0	3	1	0	3	0	0	0	3	0	0	0	0	0	0	0	0	0	0	0	1	0	0	0	0	0	0	0	0	0	0	0	1	0	0	0	0	0	0	0	0	0	0
8	0.1.1.1.1.3.1.2.3	Cladophialophora	1	4	0	0	0	0	0	0	0	0	0	0	0	0	0	0	0	0	0	0	0	0	0	0	0	0	0	0	0	0	0	0	0	0	0	0	0	0	0	0	0	0	0	0	0	0	0
9	0.1.1.1.1.3.1.2.3.3	Cladophialophora	chaetospira	0	4	0	0	0	0	0	0	0	0	0	0	0	0	0	0	0	0	0	0	0	0	0	0	0	0	0	0	0	0	0	0	0	0	0	0	0	0	0	0	0	0	0	0	0	0
8	0.1.1.1.1.3.1.2.5	Cyphellophora	1	33	0	0	0	3	1	0	1	0	0	0	3	0	0	0	0	0	0	0	0	0	0	0	1	0	0	0	0	0	0	0	0	0	0	0	1	0	0	0	0	0	0	0	0	0	0
9	0.1.1.1.1.3.1.2.5.1	Cyphellophora	laciniata	0	33	0	0	0	3	1	0	1	0	0	0	3	0	0	0	0	0	0	0	0	0	0	0	1	0	0	0	0	0	0	0	0	0	0	0	1	0	0	0	0	0	0	0	0	0
8	0.1.1.1.1.3.1.2.9	unclassified	1	4	0	0	0	0	0	0	2	0	0	0	0	0	0	0	0	0	0	0	0	0	0	0	0	0	0	0	0	0	0	0	0	0	0	0	0	0	0	0	0	0	0	0	0	0	0
7	0.1.1.1.1.3.1.3	unclassified	1	1	0	0	0	0	0	0	0	0	0	0	0	0	0	0	0	0	0	0	0	0	0	0	0	0	0	0	0	0	0	0	0	0	0	0	0	0	0	0	0	0	0	0	0	0	0
7	0.1.1.1.1.3.1.4	undefined	1	1	0	0	0	0	0	0	0	0	0	0	0	0	0	0	0	0	0	0	0	0	0	0	0	0	0	0	0	0	0	0	0	0	0	0	0	0	0	0	0	0	0	0	0	0	0
8	0.1.1.1.1.3.1.4.2	Sarcinomyces	1	1	0	0	0	0	0	0	0	0	0	0	0	0	0	0	0	0	0	0	0	0	0	0	0	0	0	0	0	0	0	0	0	0	0	0	0	0	0	0	0	0	0	0	0	0	0
9	0.1.1.1.1.3.1.4.2.2	Sarcinomyces	sp.	MA4760	0	1	0	0	0	0	0	0	0	0	0	0	0	0	0	0	0	0	0	0	0	0	0	0	0	0	0	0	0	0	0	0	0	0	0	0	0	0	0	0	0	0	0	0	0
6	0.1.1.1.1.3.3	Eurotiales	2	289	0	0	5	0	0	1	10	0	3	16	4	20	0	0	0	1	0	0	0	0	0	8	18	1	0	0	0	32	3	1	4	0	1	27	2	0	0	0	0	0	0	4	0	0	10
7	0.1.1.1.1.3.3.2	Trichocomaceae	3	286	0	0	5	0	0	1	10	0	3	16	4	20	0	0	0	1	0	0	0	0	0	8	18	1	0	0	0	31	3	1	4	0	1	25	2	0	0	0	0	0	0	4	0	0	10
8	0.1.1.1.1.3.3.2.14	Penicillium	1	1	0	0	0	0	0	0	0	0	0	0	0	0	0	0	0	0	0	0	0	0	0	0	0	0	0	0	0	0	0	0	0	0	0	0	0	0	0	0	0	0	0	0	0	0	0
9	0.1.1.1.1.3.3.2.14.2	Penicillium	brevicompactum	0	1	0	0	0	0	0	0	0	0	0	0	0	0	0	0	0	0	0	0	0	0	0	0	0	0	0	0	0	0	0	0	0	0	0	0	0	0	0	0	0	0	0	0	0	0
8	0.1.1.1.1.3.3.2.19	Septofusidium	1	94	0	0	0	0	0	0	10	0	0	13	4	0	0	0	0	0	0	0	0	0	0	0	14	0	0	0	0	0	0	0	0	0	1	2	2	0	0	0	0	0	0	0	0	0	10
9	0.1.1.1.1.3.3.2.19.1	Septofusidium	herbarum	0	94	0	0	0	0	0	0	10	0	0	13	4	0	0	0	0	0	0	0	0	0	0	0	14	0	0	0	0	0	0	0	0	0	1	2	2	0	0	0	0	0	0	0	0	0
8	0.1.1.1.1.3.3.2.25	unclassified	1	191	0	0	5	0	0	1	0	0	3	3	0	20	0	0	0	1	0	0	0	0	0	8	4	1	0	0	0	31	3	1	4	0	0	23	0	0	0	0	0	0	0	4	0	0	0
7	0.1.1.1.1.3.3.3	unclassified	1	3	0	0	0	0	0	0	0	0	0	0	0	0	0	0	0	0	0	0	0	0	0	0	0	0	0	0	0	1	0	0	0	0	0	2	0	0	0	0	0	0	0	0	0	0	0
6	0.1.1.1.1.3.8	unclassified	1	13	0	0	0	0	2	0	0	0	0	0	0	2	0	0	0	0	1	0	0	0	0	0	0	0	0	0	0	4	0	0	0	0	0	1	0	0	0	0	0	0	0	0	0	0	0
5	0.1.1.1.1.7	Leotiomycetes	1	5	0	0	0	0	0	0	0	0	0	0	0	0	0	0	0	0	0	0	0	0	0	0	0	0	0	0	0	0	0	0	0	0	0	0	1	0	0	0	0	0	0	0	0	1	0
5	0.1.1.1.1.10	Pezizomycetes	1	2591	5	7	181	4	0	22	19	167	17	7	9	16	3	32	1	1	0	21	3	4	0	18	2	2	30	12	16	21	10	1	19	17	19	43	4	0	3	6	33	0	1	15	34	1	79
6	0.1.1.1.1.10.1	Pezizales	3	2591	5	7	181	4	0	22	19	167	17	7	9	16	3	32	1	1	0	21	3	4	0	18	2	2	30	12	16	21	10	1	19	17	19	43	4	0	3	6	33	0	1	15	34	1	79
7	0.1.1.1.1.10.1.1	Ascobolaceae	1	1057	0	7	0	0	0	6	10	104	11	5	6	3	1	0	0	1	0	1	0	4	0	1	2	0	0	3	3	15	9	0	2	9	6	0	4	0	0	0	1	0	0	0	1	0	0
8	0.1.1.1.1.10.1.1.2	Saccobolus	1	1057	0	7	0	0	0	6	10	104	11	5	6	3	1	0	0	1	0	1	0	4	0	1	2	0	0	3	3	15	9	0	2	9	6	0	4	0	0	0	1	0	0	0	1	0	0
9	0.1.1.1.1.10.1.1.2.1	Saccobolus	dilutellus	0	1057	0	7	0	0	0	6	10	104	11	5	6	3	1	0	0	1	0	1	0	4	0	1	2	0	0	3	3	15	9	0	2	9	6	0	4	0	0	0	1	0	0	0	1	0
7	0.1.1.1.1.10.1.10	Pezizaceae	2	1434	5	0	180	3	0	16	9	60	6	2	3	12	1	28	1	0	0	18	3	0	0	16	0	2	30	9	13	5	0	1	16	8	13	41	0	0	3	6	32	0	1	14	32	1	79
8	0.1.1.1.1.10.1.10.7	Pachyella	2	508	0	0	18	0	0	9	0	0	2	1	0	10	0	10	0	0	0	5	0	0	0	12	0	0	0	0	0	5	0	0	14	6	9	24	0	0	1	1	17	0	0	4	25	0	57
9	0.1.1.1.1.10.1.10.7.2	Pachyella	clypeata	0	439	0	0	18	0	0	9	0	0	2	1	0	10	0	10	0	0	0	5	0	0	0	12	0	0	0	0	0	5	0	0	14	5	7	24	0	0	1	0	16	0	0	4	23	0
8	0.1.1.1.1.10.1.10.12	unclassified	1	926	5	0	162	3	0	7	9	60	4	1	3	2	1	18	1	0	0	13	3	0	0	4	0	2	30	9	13	0	0	1	2	2	4	17	0	0	2	5	15	0	1	10	7	1	22
7	0.1.1.1.1.10.1.16	unclassified	1	100	0	0	1	1	0	0	0	3	0	0	0	1	1	4	0	0	0	2	0	0	0	1	0	0	0	0	0	1	1	0	1	0	0	2	0	0	0	0	0	0	0	1	1	0	0
5	0.1.1.1.1.11	Sordariomycetes	12	250309	2166	2108	4116	2673	1711	4342	1943	4721	1084	3871	4388	5011	3680	3598	1857	2447	3324	1540	1999	2683	1889	2407	3699	1535	6375	4746	2688	3543	2354	1293	2929	3086	2857	3326	2607	1759	134	1317	1414	1051	2139	5060	2291	598	2415
6	0.1.1.1.1.11.4	Coniochaetales	1	12	0	0	0	0	0	0	0	0	0	1	0	0	0	0	0	0	0	0	0	0	0	0	0	0	0	0	0	0	0	0	0	0	0	0	0	0	0	0	0	0	0	0	2	1	0
7	0.1.1.1.1.11.4.1	Coniochaetaceae	1	12	0	0	0	0	0	0	0	0	0	1	0	0	0	0	0	0	0	0	0	0	0	0	0	0	0	0	0	0	0	0	0	0	0	0	0	0	0	0	0	0	0	0	2	1	0
8	0.1.1.1.1.11.4.1.1	Coniochaeta	1	12	0	0	0	0	0	0	0	0	0	1	0	0	0	0	0	0	0	0	0	0	0	0	0	0	0	0	0	0	0	0	0	0	0	0	0	0	0	0	0	0	0	0	2	1	0
9	0.1.1.1.1.11.4.1.1.3	Coniochaeta	velutina	0	12	0	0	0	0	0	0	0	0	0	1	0	0	0	0	0	0	0	0	0	0	0	0	0	0	0	0	0	0	0	0	0	0	0	0	0	0	0	0	0	0	0	0	2	1
6	0.1.1.1.1.11.6	Glomerellales	1	1591	3	0	1	0	1	14	16	1	2	9	0	1	0	0	3	2	0	17	0	0	0	8	604	0	0	1	1	0	1	16	0	0	0	4	2	1	0	0	10	0	2	0	0	0	58
7	0.1.1.1.1.11.6.3	Plectosphaerellaceae	3	1591	3	0	1	0	1	14	16	1	2	9	0	1	0	0	3	2	0	17	0	0	0	8	604	0	0	1	1	0	1	16	0	0	0	4	2	1	0	0	10	0	2	0	0	0	58
8	0.1.1.1.1.11.6.3.1	Acremonium	1	74	0	0	1	0	0	1	2	0	0	0	0	1	0	0	3	1	0	0	0	0	0	0	25	0	0	1	0	0	0	0	0	0	0	0	0	0	0	0	0	0	2	0	0	0	2
9	0.1.1.1.1.11.6.3.1.1	Acremonium	brunnescens	0	74	0	0	1	0	0	1	2	0	0	0	0	1	0	0	3	1	0	0	0	0	0	0	25	0	0	1	0	0	0	0	0	0	0	0	0	0	0	0	0	0	2	0	0	0
8	0.1.1.1.1.11.6.3.2	Plectosphaerella	2	2	0	0	0	0	0	0	0	0	0	0	0	0	0	0	0	0	0	0	0	0	0	0	1	0	0	0	0	0	0	0	0	0	0	0	0	0	0	0	1	0	0	0	0	0	0
9	0.1.1.1.1.11.6.3.2.1	Plectosphaerella	sp.	s182	0	1	0	0	0	0	0	0	0	0	0	0	0	0	0	0	0	0	0	0	0	0	0	0	1	0	0	0	0	0	0	0	0	0	0	0	0	0	0	0	0	0	0	0	0
8	0.1.1.1.1.11.6.3.4	unclassified	1	1515	3	0	0	0	1	13	14	1	2	9	0	0	0	0	0	1	0	17	0	0	0	8	578	0	0	0	1	0	1	16	0	0	0	4	2	1	0	0	9	0	0	0	0	0	56
6	0.1.1.1.1.11.7	Hypocreales	4	4650	5	21	10	87	104	62	11	72	55	167	73	16	6	48	2	11	4	12	2	1	74	134	513	17	8	34	3	171	65	48	4	0	26	121	34	44	1	2	5	281	13	56	0	0	134
7	0.1.1.1.1.11.7.4	Hypocreaceae	1	3	0	0	0	0	0	0	0	0	0	0	0	0	0	0	0	0	0	0	0	0	0	0	0	0	0	1	0	0	0	0	0	0	0	0	1	0	0	0	0	0	0	0	0	0	1
7	0.1.1.1.1.11.7.7	Ophiocordycipitaceae	2	2	0	0	0	0	1	0	0	0	0	0	0	0	0	0	0	0	0	0	0	0	0	0	0	0	0	0	0	0	0	0	0	0	0	0	0	0	0	0	0	0	0	0	0	0	0
8	0.1.1.1.1.11.7.7.3	Ophiocordyceps	1	1	0	0	0	0	0	0	0	0	0	0	0	0	0	0	0	0	0	0	0	0	0	0	0	0	0	0	0	0	0	0	0	0	0	0	0	0	0	0	0	0	0	0	0	0	0
9	0.1.1.1.1.11.7.7.3.9	Ophiocordyceps	sinensis	0	1	0	0	0	0	0	0	0	0	0	0	0	0	0	0	0	0	0	0	0	0	0	0	0	0	0	0	0	0	0	0	0	0	0	0	0	0	0	0	0	0	0	0	0	0
8	0.1.1.1.1.11.7.7.5	unclassified	1	1	0	0	0	0	1	0	0	0	0	0	0	0	0	0	0	0	0	0	0	0	0	0	0	0	0	0	0	0	0	0	0	0	0	0	0	0	0	0	0	0	0	0	0	0	0
7	0.1.1.1.1.11.7.8	unclassified	1	3850	3	17	9	71	91	50	8	59	39	137	67	16	6	39	2	9	1	9	2	1	50	102	398	13	7	26	1	158	58	41	4	0	17	106	25	33	1	2	5	281	12	39	0	0	98
7	0.1.1.1.1.11.7.9	undefined	3	795	2	4	1	16	12	12	3	13	16	30	6	0	0	9	0	2	3	3	0	0	24	32	115	4	1	7	2	13	7	7	0	0	9	15	8	11	0	0	0	0	1	17	0	0	35
8	0.1.1.1.1.11.7.9.6	Fusarium	2	764	2	4	1	16	9	12	3	13	16	30	6	0	0	8	0	2	3	3	0	0	24	32	114	4	1	7	2	12	7	7	0	0	9	15	8	10	0	0	0	0	1	17	0	0	35
9	0.1.1.1.1.11.7.9.6.5	Fusarium	oxysporum	0	639	2	1	0	14	8	8	3	13	16	28	4	0	0	8	0	2	3	3	0	0	23	30	113	1	1	4	1	7	5	7	0	0	2	12	6	8	0	0	0	0	1	10	0	0
8	0.1.1.1.1.11.7.9.9	Myrothecium	1	1	0	0	0	0	0	0	0	0	0	0	0	0	0	0	0	0	0	0	0	0	0	0	0	0	0	0	0	1	0	0	0	0	0	0	0	0	0	0	0	0	0	0	0	0	0
9	0.1.1.1.1.11.7.9.9.4	Myrothecium	roridum	0	1	0	0	0	0	0	0	0	0	0	0	0	0	0	0	0	0	0	0	0	0	0	0	0	0	0	0	0	1	0	0	0	0	0	0	0	0	0	0	0	0	0	0	0	0
8	0.1.1.1.1.11.7.9.15	unclassified	1	30	0	0	0	0	3	0	0	0	0	0	0	0	0	1	0	0	0	0	0	0	0	0	1	0	0	0	0	0	0	0	0	0	0	0	0	1	0	0	0	0	0	0	0	0	0
6	0.1.1.1.1.11.10	Magnaporthales	1	85	0	0	0	0	0	3	0	0	0	0	18	0	0	0	0	0	0	0	0	0	1	0	0	0	0	17	0	3	1	0	0	0	0	0	4	3	0	0	6	0	0	0	0	0	0
7	0.1.1.1.1.11.10.1	Magnaporthaceae	1	85	0	0	0	0	0	3	0	0	0	0	18	0	0	0	0	0	0	0	0	0	1	0	0	0	0	17	0	3	1	0	0	0	0	0	4	3	0	0	6	0	0	0	0	0	0
8	0.1.1.1.1.11.10.1.2	Gaeumannomyces	1	85	0	0	0	0	0	3	0	0	0	0	18	0	0	0	0	0	0	0	0	0	1	0	0	0	0	17	0	3	1	0	0	0	0	0	4	3	0	0	6	0	0	0	0	0	0
9	0.1.1.1.1.11.10.1.2.1	Gaeumannomyces	medullaris	0	85	0	0	0	0	0	3	0	0	0	0	18	0	0	0	0	0	0	0	0	0	1	0	0	0	0	17	0	3	1	0	0	0	0	0	4	3	0	0	6	0	0	0	0	0
6	0.1.1.1.1.11.12	Microascales	2	107	0	0	0	0	0	1	3	3	0	1	1	4	4	1	0	0	0	1	1	1	0	2	1	0	0	1	2	0	1	0	1	0	0	0	0	0	0	1	0	0	0	0	2	0	1
7	0.1.1.1.1.11.12.2	Halosphaeriaceae	2	7	0	0	0	0	0	0	0	1	0	0	1	0	0	0	0	0	0	0	0	0	0	0	0	0	0	0	0	0	0	0	0	0	0	0	0	0	0	1	0	0	0	0	1	0	0
8	0.1.1.1.1.11.12.2.1	Ascosacculus	1	4	0	0	0	0	0	0	0	1	0	0	1	0	0	0	0	0	0	0	0	0	0	0	0	0	0	0	0	0	0	0	0	0	0	0	0	0	0	1	0	0	0	0	1	0	0
9	0.1.1.1.1.11.12.2.1.1	Ascosacculus	heteroguttulatus	0	4	0	0	0	0	0	0	0	1	0	0	1	0	0	0	0	0	0	0	0	0	0	0	0	0	0	0	0	0	0	0	0	0	0	0	0	0	0	1	0	0	0	0	1	0
8	0.1.1.1.1.11.12.2.3	Clavariopsis	1	3	0	0	0	0	0	0	0	0	0	0	0	0	0	0	0	0	0	0	0	0	0	0	0	0	0	0	0	0	0	0	0	0	0	0	0	0	0	0	0	0	0	0	0	0	0
9	0.1.1.1.1.11.12.2.3.1	Clavariopsis	aquatica	0	3	0	0	0	0	0	0	0	0	0	0	0	0	0	0	0	0	0	0	0	0	0	0	0	0	0	0	0	0	0	0	0	0	0	0	0	0	0	0	0	0	0	0	0	0
7	0.1.1.1.1.11.12.4	unclassified	1	100	0	0	0	0	0	1	3	2	0	1	0	4	4	1	0	0	0	1	1	1	0	2	1	0	0	1	2	0	1	0	1	0	0	0	0	0	0	0	0	0	0	0	1	0	1
6	0.1.1.1.1.11.13	Ophiostomatales	1	130	2	0	2	4	0	5	1	0	0	1	7	0	0	1	0	2	5	1	3	1	0	2	1	2	4	3	1	1	0	0	0	1	1	0	0	1	0	1	4	0	0	3	2	0	1
7	0.1.1.1.1.11.13.1	Ophiostomataceae	2	130	2	0	2	4	0	5	1	0	0	1	7	0	0	1	0	2	5	1	3	1	0	2	1	2	4	3	1	1	0	0	0	1	1	0	0	1	0	1	4	0	0	3	2	0	1
8	0.1.1.1.1.11.13.1.3	Grosmannia	1	1	0	0	0	0	0	0	0	0	0	0	0	0	0	0	0	0	0	0	0	0	0	0	0	0	0	0	0	0	0	0	0	0	0	0	0	0	0	0	0	0	0	0	0	0	0
9	0.1.1.1.1.11.13.1.3.3	Grosmannia	davidsonii	0	1	0	0	0	0	0	0	0	0	0	0	0	0	0	0	0	0	0	0	0	0	0	0	0	0	0	0	0	0	0	0	0	0	0	0	0	0	0	0	0	0	0	0	0	0
8	0.1.1.1.1.11.13.1.8	unclassified	1	129	2	0	2	4	0	5	1	0	0	1	7	0	0	1	0	2	5	1	3	1	0	2	1	2	4	3	1	1	0	0	0	1	1	0	0	1	0	1	4	0	0	3	2	0	1
6	0.1.1.1.1.11.14	Phyllachorales	1	49	0	0	0	0	0	1	0	0	0	0	0	0	0	0	0	0	0	2	0	0	0	0	14	0	0	0	0	0	0	1	0	0	0	0	0	0	0	2	0	0	0	0	0	0	2
7	0.1.1.1.1.11.14.1	Phyllachoraceae	1	49	0	0	0	0	0	1	0	0	0	0	0	0	0	0	0	0	0	2	0	0	0	0	14	0	0	0	0	0	0	1	0	0	0	0	0	0	0	2	0	0	0	0	0	0	2
8	0.1.1.1.1.11.14.1.4	Plectosphaerella	1	49	0	0	0	0	0	1	0	0	0	0	0	0	0	0	0	0	0	2	0	0	0	0	14	0	0	0	0	0	0	1	0	0	0	0	0	0	0	2	0	0	0	0	0	0	2
9	0.1.1.1.1.11.14.1.4.1	Plectosphaerella	cucumerina	0	49	0	0	0	0	0	1	0	0	0	0	0	0	0	0	0	0	0	2	0	0	0	0	14	0	0	0	0	0	0	1	0	0	0	0	0	0	0	2	0	0	0	0	0	0
6	0.1.1.1.1.11.16	Sordariales	3	115657	753	1922	3706	407	277	754	860	4156	707	356	599	266	3238	2901	698	1876	505	226	818	1884	667	231	672	483	6009	2949	1338	190	135	228	2029	1826	2083	269	538	292	115	455	947	378	38	147	2113	463	1781
7	0.1.1.1.1.11.16.2	Chaetomiaceae	1	93720	472	1457	3607	162	232	605	396	3573	627	288	375	176	2679	2645	511	1772	455	178	532	1570	408	206	381	406	5782	1930	1026	120	106	174	1012	1475	1973	238	471	228	98	263	839	365	11	71	944	442	1477
8	0.1.1.1.1.11.16.2.1	Chaetomium	2	93720	472	1457	3607	162	232	605	396	3573	627	288	375	176	2679	2645	511	1772	455	178	532	1570	408	206	381	406	5782	1930	1026	120	106	174	1012	1475	1973	238	471	228	98	263	839	365	11	71	944	442	1477
9	0.1.1.1.1.11.16.2.1.1	Chaetomium	globosum	0	70273	442	850	2300	110	212	569	288	3323	435	278	297	148	1767	2463	365	1641	302	114	374	1051	292	136	352	301	4028	1835	761	92	88	155	736	1016	1466	171	333	208	80	187	607	347	10	52	824	419
7	0.1.1.1.1.11.16.4	Sordariaceae	2	6	0	0	0	0	0	0	0	1	0	0	0	0	0	0	0	0	0	0	0	0	0	0	0	0	0	0	0	0	0	0	0	0	0	0	0	0	0	0	0	0	0	0	0	0	0
8	0.1.1.1.1.11.16.4.1	Neurospora	1	5	0	0	0	0	0	0	0	1	0	0	0	0	0	0	0	0	0	0	0	0	0	0	0	0	0	0	0	0	0	0	0	0	0	0	0	0	0	0	0	0	0	0	0	0	0
9	0.1.1.1.1.11.16.4.1.1	Neurospora	crassa	0	5	0	0	0	0	0	0	0	1	0	0	0	0	0	0	0	0	0	0	0	0	0	0	0	0	0	0	0	0	0	0	0	0	0	0	0	0	0	0	0	0	0	0	0	0
8	0.1.1.1.1.11.16.4.3	unclassified	1	1	0	0	0	0	0	0	0	0	0	0	0	0	0	0	0	0	0	0	0	0	0	0	0	0	0	0	0	0	0	0	0	0	0	0	0	0	0	0	0	0	0	0	0	0	0
7	0.1.1.1.1.11.16.5	unclassified	1	21931	281	465	99	245	45	149	464	582	80	68	224	90	559	256	187	104	50	48	286	314	259	25	291	77	227	1019	312	70	29	54	1017	351	110	31	67	64	17	192	108	13	27	76	1169	21	304
6	0.1.1.1.1.11.17	Trichosphaeriales	1	6	0	0	0	0	0	1	0	0	0	0	0	0	0	0	0	0	0	0	0	0	0	0	0	0	0	0	0	0	0	0	0	0	0	0	0	1	0	0	0	0	0	0	0	0	0
7	0.1.1.1.1.11.17.2	undefined	1	6	0	0	0	0	0	1	0	0	0	0	0	0	0	0	0	0	0	0	0	0	0	0	0	0	0	0	0	0	0	0	0	0	0	0	0	1	0	0	0	0	0	0	0	0	0
8	0.1.1.1.1.11.17.2.1	Nigrospora	1	6	0	0	0	0	0	1	0	0	0	0	0	0	0	0	0	0	0	0	0	0	0	0	0	0	0	0	0	0	0	0	0	0	0	0	0	1	0	0	0	0	0	0	0	0	0
9	0.1.1.1.1.11.17.2.1.1	Nigrospora	oryzae	0	6	0	0	0	0	0	1	0	0	0	0	0	0	0	0	0	0	0	0	0	0	0	0	0	0	0	0	0	0	0	0	0	0	0	0	0	1	0	0	0	0	0	0	0	0
6	0.1.1.1.1.11.18	Xylariales	2	599	0	1	1	5	32	3	1	0	0	1	15	2	5	0	0	0	0	1	0	0	0	22	15	0	0	1	0	0	1	2	0	0	0	35	3	13	0	0	0	7	18	0	0	0	0
7	0.1.1.1.1.11.18.1	Amphisphaeriaceae	2	3	0	0	0	0	0	0	0	0	0	0	0	0	0	0	0	0	0	0	0	0	0	0	0	0	0	0	0	0	0	0	0	0	0	0	0	0	0	0	0	1	0	0	0	0	0
8	0.1.1.1.1.11.18.1.4	Pestalotiopsis	1	1	0	0	0	0	0	0	0	0	0	0	0	0	0	0	0	0	0	0	0	0	0	0	0	0	0	0	0	0	0	0	0	0	0	0	0	0	0	0	0	1	0	0	0	0	0
8	0.1.1.1.1.11.18.1.5	unclassified	1	2	0	0	0	0	0	0	0	0	0	0	0	0	0	0	0	0	0	0	0	0	0	0	0	0	0	0	0	0	0	0	0	0	0	0	0	0	0	0	0	0	0	0	0	0	0
7	0.1.1.1.1.11.18.7	unclassified	1	596	0	1	1	5	32	3	1	0	0	1	15	2	5	0	0	0	0	1	0	0	0	22	15	0	0	1	0	0	1	2	0	0	0	35	3	13	0	0	0	6	18	0	0	0	0
6	0.1.1.1.1.11.19	unclassified	1	126813	1403	159	392	2165	1286	3449	1021	480	320	3326	3671	4715	420	647	1154	545	2810	1264	1175	796	1147	2006	1874	1033	354	1740	1338	3160	2140	997	895	1259	747	2894	2025	1392	18	856	439	385	2068	4854	172	134	420
6	0.1.1.1.1.11.20	undefined	1	610	0	5	4	5	11	49	30	9	0	9	4	7	7	0	0	11	0	16	0	0	0	2	5	0	0	0	5	18	10	1	0	0	0	3	1	12	0	0	3	0	0	0	0	0	18
7	0.1.1.1.1.11.20.1	Apiosporaceae	3	610	0	5	4	5	11	49	30	9	0	9	4	7	7	0	0	11	0	16	0	0	0	2	5	0	0	0	5	18	10	1	0	0	0	3	1	12	0	0	3	0	0	0	0	0	18
8	0.1.1.1.1.11.20.1.1	Apiospora	1	4	0	1	0	0	0	1	0	0	0	0	0	0	0	0	0	0	0	0	0	0	0	0	0	0	0	0	0	1	0	0	0	0	0	0	0	0	0	0	0	0	0	0	0	0	0
9	0.1.1.1.1.11.20.1.1.1	Apiospora	montagnei	0	4	0	1	0	0	0	1	0	0	0	0	0	0	0	0	0	0	0	0	0	0	0	0	0	0	0	0	0	1	0	0	0	0	0	0	0	0	0	0	0	0	0	0	0	0
8	0.1.1.1.1.11.20.1.3	Arthrinium	1	574	0	1	4	5	11	46	28	0	0	9	3	7	7	0	0	10	0	15	0	0	0	2	5	0	0	0	5	17	10	1	0	0	0	3	1	12	0	0	3	0	0	0	0	0	18
9	0.1.1.1.1.11.20.1.3.3	Arthrinium	phaeospermum	0	574	0	1	4	5	11	46	28	0	0	9	3	7	7	0	0	10	0	15	0	0	0	2	5	0	0	0	5	17	10	1	0	0	0	3	1	12	0	0	3	0	0	0	0	0
8	0.1.1.1.1.11.20.1.4	unclassified	1	32	0	3	0	0	0	2	2	9	0	0	1	0	0	0	0	1	0	1	0	0	0	0	0	0	0	0	0	0	0	0	0	0	0	0	0	0	0	0	0	0	0	0	0	0	0
5	0.1.1.1.1.12	unclassified	1	31700	387	136	233	814	1331	790	327	483	105	1129	755	533	224	127	164	341	252	398	125	162	142	277	603	275	426	458	298	546	355	127	175	153	349	371	358	350	6	93	132	411	619	784	114	35	210
4	0.1.1.1.2	Saccharomycotina	1	98	0	0	2	0	0	0	0	2	0	1	3	0	4	2	0	0	0	0	4	0	0	0	0	0	1	1	0	0	0	0	2	2	2	0	1	0	0	1	1	0	0	0	20	0	0
5	0.1.1.1.2.1	Saccharomycetes	1	98	0	0	2	0	0	0	0	2	0	1	3	0	4	2	0	0	0	0	4	0	0	0	0	0	1	1	0	0	0	0	2	2	2	0	1	0	0	1	1	0	0	0	20	0	0
6	0.1.1.1.2.1.1	Saccharomycetales	5	98	0	0	2	0	0	0	0	2	0	1	3	0	4	2	0	0	0	0	4	0	0	0	0	0	1	1	0	0	0	0	2	2	2	0	1	0	0	1	1	0	0	0	20	0	0
7	0.1.1.1.2.1.1.1	Debaryomycetaceae	2	4	0	0	0	0	0	0	0	0	0	0	0	0	0	0	0	0	0	0	0	0	0	0	0	0	1	0	0	0	0	0	0	0	1	0	1	0	0	0	0	0	0	0	0	0	0
8	0.1.1.1.2.1.1.1.4	Meyerozyma	1	1	0	0	0	0	0	0	0	0	0	0	0	0	0	0	0	0	0	0	0	0	0	0	0	0	1	0	0	0	0	0	0	0	0	0	0	0	0	0	0	0	0	0	0	0	0
8	0.1.1.1.2.1.1.1.8	unclassified	1	3	0	0	0	0	0	0	0	0	0	0	0	0	0	0	0	0	0	0	0	0	0	0	0	0	0	0	0	0	0	0	0	0	1	0	1	0	0	0	0	0	0	0	0	0	0
7	0.1.1.1.2.1.1.2	Dipodascaceae	1	12	0	0	0	0	0	0	0	2	0	0	0	0	0	0	0	0	0	0	4	0	0	0	0	0	0	0	0	0	0	0	0	0	0	0	0	0	0	0	0	0	0	0	2	0	0
8	0.1.1.1.2.1.1.2.3	Galactomyces	2	12	0	0	0	0	0	0	0	2	0	0	0	0	0	0	0	0	0	0	4	0	0	0	0	0	0	0	0	0	0	0	0	0	0	0	0	0	0	0	0	0	0	0	2	0	0
9	0.1.1.1.2.1.1.2.3.1	Galactomyces	geotrichum	0	8	0	0	0	0	0	0	0	1	0	0	0	0	0	0	0	0	0	0	2	0	0	0	0	0	0	0	0	0	0	0	0	0	0	0	0	0	0	0	0	0	0	0	2	0
7	0.1.1.1.2.1.1.7	Saccharomycetaceae	2	4	0	0	0	0	0	0	0	0	0	0	0	0	0	0	0	0	0	0	0	0	0	0	0	0	0	0	0	0	0	0	0	0	0	0	0	0	0	0	0	0	0	0	0	0	0
8	0.1.1.1.2.1.1.7.15	Pichia	1	1	0	0	0	0	0	0	0	0	0	0	0	0	0	0	0	0	0	0	0	0	0	0	0	0	0	0	0	0	0	0	0	0	0	0	0	0	0	0	0	0	0	0	0	0	0
8	0.1.1.1.2.1.1.7.24	unclassified	1	3	0	0	0	0	0	0	0	0	0	0	0	0	0	0	0	0	0	0	0	0	0	0	0	0	0	0	0	0	0	0	0	0	0	0	0	0	0	0	0	0	0	0	0	0	0
7	0.1.1.1.2.1.1.12	unclassified	1	74	0	0	2	0	0	0	0	0	0	1	3	0	0	2	0	0	0	0	0	0	0	0	0	0	0	1	0	0	0	0	2	2	1	0	0	0	0	1	1	0	0	0	18	0	0
7	0.1.1.1.2.1.1.13	undefined	1	4	0	0	0	0	0	0	0	0	0	0	0	0	4	0	0	0	0	0	0	0	0	0	0	0	0	0	0	0	0	0	0	0	0	0	0	0	0	0	0	0	0	0	0	0	0
8	0.1.1.1.2.1.1.13.4	Candida	2	4	0	0	0	0	0	0	0	0	0	0	0	0	4	0	0	0	0	0	0	0	0	0	0	0	0	0	0	0	0	0	0	0	0	0	0	0	0	0	0	0	0	0	0	0	0
9	0.1.1.1.2.1.1.13.4.389	Candida	tropicalis	0	1	0	0	0	0	0	0	0	0	0	0	0	0	1	0	0	0	0	0	0	0	0	0	0	0	0	0	0	0	0	0	0	0	0	0	0	0	0	0	0	0	0	0	0	0
4	0.1.1.1.4	unclassified	1	134113	1213	865	2054	2081	3785	1822	1758	3174	855	2238	1506	1275	3364	1461	1247	1324	539	788	1153	1187	726	434	1038	908	4869	3838	2393	901	593	200	2518	1609	2312	519	800	540	230	574	1255	584	758	839	1823	333	1470
4	0.1.1.1.5	undefined	1	1218	0	4	8	27	162	27	14	10	0	29	24	6	42	4	0	15	0	7	2	6	2	8	8	3	20	40	7	1	4	1	5	2	10	20	8	5	0	0	10	1	4	3	3	1	15
5	0.1.1.1.5.2	undefined	1	1218	0	4	8	27	162	27	14	10	0	29	24	6	42	4	0	15	0	7	2	6	2	8	8	3	20	40	7	1	4	1	5	2	10	20	8	5	0	0	10	1	4	3	3	1	15
6	0.1.1.1.5.2.2	undefined	1	1218	0	4	8	27	162	27	14	10	0	29	24	6	42	4	0	15	0	7	2	6	2	8	8	3	20	40	7	1	4	1	5	2	10	20	8	5	0	0	10	1	4	3	3	1	15
7	0.1.1.1.5.2.2.4	undefined	6	1218	0	4	8	27	162	27	14	10	0	29	24	6	42	4	0	15	0	7	2	6	2	8	8	3	20	40	7	1	4	1	5	2	10	20	8	5	0	0	10	1	4	3	3	1	15
8	0.1.1.1.5.2.2.4.13	Coniosporium	1	3	0	0	0	0	1	0	0	0	0	0	0	0	0	0	0	0	0	0	0	0	0	0	0	0	0	1	0	0	0	0	0	0	0	0	0	0	0	0	0	0	0	0	0	0	0
9	0.1.1.1.5.2.2.4.13.2	Coniosporium	perforans	0	3	0	0	0	0	1	0	0	0	0	0	0	0	0	0	0	0	0	0	0	0	0	0	0	0	0	1	0	0	0	0	0	0	0	0	0	0	0	0	0	0	0	0	0	0
8	0.1.1.1.5.2.2.4.41	Ochroconis	3	385	0	1	0	13	57	19	1	2	0	0	7	2	1	1	0	1	0	1	0	0	1	1	2	0	2	4	0	0	2	1	0	0	0	9	3	0	0	0	7	0	1	1	1	0	9
9	0.1.1.1.5.2.2.4.41.2	Ochroconis	gallopava	0	46	0	0	0	1	6	3	0	0	0	0	2	0	0	0	0	0	0	0	0	0	0	0	0	0	0	1	0	0	0	0	0	0	0	0	0	0	0	0	2	0	0	0	0	0
9	0.1.1.1.5.2.2.4.41.3	Ochroconis	humicola	0	62	0	0	0	0	12	2	1	0	0	0	1	1	0	1	0	1	0	0	0	0	0	0	0	0	1	1	0	0	1	0	0	0	0	4	0	0	0	0	0	0	1	1	0	0
8	0.1.1.1.5.2.2.4.44	Phaeoisariopsis	1	1	0	0	0	0	0	0	0	0	0	0	0	0	0	0	0	0	0	0	0	1	0	0	0	0	0	0	0	0	0	0	0	0	0	0	0	0	0	0	0	0	0	0	0	0	0
9	0.1.1.1.5.2.2.4.44.1	Phaeoisariopsis	griseola	0	1	0	0	0	0	0	0	0	0	0	0	0	0	0	0	0	0	0	0	0	1	0	0	0	0	0	0	0	0	0	0	0	0	0	0	0	0	0	0	0	0	0	0	0	0
8	0.1.1.1.5.2.2.4.48	Phoma	3	29	0	0	0	2	8	3	0	0	0	1	0	0	0	0	0	0	0	1	0	0	0	0	0	0	0	0	0	0	0	0	0	0	0	0	0	0	0	0	0	0	0	0	0	0	1
9	0.1.1.1.5.2.2.4.48.7	Phoma	macrostoma	var.	macrostoma	0	2	0	0	0	0	0	0	0	0	0	0	0	0	0	0	0	0	0	0	0	0	0	0	0	0	0	0	0	0	0	0	0	0	0	0	0	0	0	0	0	0	0	0
9	0.1.1.1.5.2.2.4.48.20	Phoma	sp.	Y3	EG-2010	0	9	0	0	0	2	6	0	0	0	0	0	0	0	0	0	0	0	0	0	0	0	0	0	0	0	0	0	0	0	0	0	0	0	0	0	0	0	0	0	0	0	0	0
8	0.1.1.1.5.2.2.4.81	unclassified	1	783	0	3	6	12	96	5	13	8	0	23	17	3	38	3	0	14	0	5	2	4	1	7	6	3	18	35	7	1	2	0	4	2	10	11	5	5	0	0	3	1	3	2	2	1	5
8	0.1.1.1.5.2.2.4.82	undefined	1	17	0	0	2	0	0	0	0	0	0	5	0	1	3	0	0	0	0	0	0	1	0	0	0	0	0	0	0	0	0	0	1	0	0	0	0	0	0	0	0	0	0	0	0	0	0
9	0.1.1.1.5.2.2.4.82.18	Ascomycota	sp.	Mo8	0	17	0	0	2	0	0	0	0	0	0	5	0	1	3	0	0	0	0	0	0	1	0	0	0	0	0	0	0	0	0	0	1	0	0	0	0	0	0	0	0	0	0	0	0
3	0.1.1.2	Basidiomycota	4	6278	53	8	85	90	151	80	93	338	42	139	177	63	92	14	53	41	0	18	4	34	28	36	100	17	5	47	24	23	20	2	34	18	94	43	118	16	6	22	33	9	35	199	57	6	94
4	0.1.1.2.2	Pucciniomycotina	1	12	0	0	1	0	1	0	0	0	0	0	0	0	0	0	0	0	0	0	0	0	0	0	0	0	0	0	0	0	0	0	0	0	0	0	0	0	0	0	0	0	1	0	0	0	0
5	0.1.1.2.2.5	undefined	1	12	0	0	1	0	1	0	0	0	0	0	0	0	0	0	0	0	0	0	0	0	0	0	0	0	0	0	0	0	0	0	0	0	0	0	0	0	0	0	0	0	1	0	0	0	0
6	0.1.1.2.2.5.8	Platygloeales	1	12	0	0	1	0	1	0	0	0	0	0	0	0	0	0	0	0	0	0	0	0	0	0	0	0	0	0	0	0	0	0	0	0	0	0	0	0	0	0	0	0	1	0	0	0	0
7	0.1.1.2.2.5.8.1	Platygloeaceae	1	12	0	0	1	0	1	0	0	0	0	0	0	0	0	0	0	0	0	0	0	0	0	0	0	0	0	0	0	0	0	0	0	0	0	0	0	0	0	0	0	0	1	0	0	0	0
8	0.1.1.2.2.5.8.1.1	Biatoropsis	1	12	0	0	1	0	1	0	0	0	0	0	0	0	0	0	0	0	0	0	0	0	0	0	0	0	0	0	0	0	0	0	0	0	0	0	0	0	0	0	0	0	1	0	0	0	0
9	0.1.1.2.2.5.8.1.1.1	Biatoropsis	usnearum	0	12	0	0	1	0	1	0	0	0	0	0	0	0	0	0	0	0	0	0	0	0	0	0	0	0	0	0	0	0	0	0	0	0	0	0	0	0	0	0	0	0	1	0	0	0
4	0.1.1.2.3	Ustilaginomycotina	2	619	1	2	0	32	33	14	26	0	0	35	11	7	59	3	3	13	0	3	1	1	2	3	3	0	0	11	4	0	3	2	0	0	1	2	8	0	0	0	5	0	8	5	1	0	55
5	0.1.1.2.3.1	Exobasidiomycetes	2	89	1	0	0	7	2	0	0	0	0	0	2	0	3	1	0	0	0	0	0	1	1	0	0	0	0	4	3	0	3	0	0	0	0	0	0	0	0	0	3	0	0	0	1	0	8
6	0.1.1.2.3.1.4	Georgefischeriales	1	80	1	0	0	7	2	0	0	0	0	0	1	0	3	0	0	0	0	0	0	1	1	0	0	0	0	4	3	0	3	0	0	0	0	0	0	0	0	0	3	0	0	0	1	0	5
7	0.1.1.2.3.1.4.1	Tilletiariaceae	2	80	1	0	0	7	2	0	0	0	0	0	1	0	3	0	0	0	0	0	0	1	1	0	0	0	0	4	3	0	3	0	0	0	0	0	0	0	0	0	3	0	0	0	1	0	5
8	0.1.1.2.3.1.4.1.1	Tilletiaria	1	67	1	0	0	7	2	0	0	0	0	0	1	0	3	0	0	0	0	0	0	0	1	0	0	0	0	3	3	0	2	0	0	0	0	0	0	0	0	0	3	0	0	0	1	0	4
9	0.1.1.2.3.1.4.1.1.1	Tilletiaria	anomala	0	67	1	0	0	7	2	0	0	0	0	0	1	0	3	0	0	0	0	0	0	0	1	0	0	0	0	3	3	0	2	0	0	0	0	0	0	0	0	0	3	0	0	0	1	0
8	0.1.1.2.3.1.4.1.3	unclassified	1	13	0	0	0	0	0	0	0	0	0	0	0	0	0	0	0	0	0	0	0	1	0	0	0	0	0	1	0	0	1	0	0	0	0	0	0	0	0	0	0	0	0	0	0	0	1
6	0.1.1.2.3.1.8	unclassified	1	9	0	0	0	0	0	0	0	0	0	0	1	0	0	1	0	0	0	0	0	0	0	0	0	0	0	0	0	0	0	0	0	0	0	0	0	0	0	0	0	0	0	0	0	0	3
5	0.1.1.2.3.2	Ustilaginomycetes	1	530	0	2	0	25	31	14	26	0	0	35	9	7	56	2	3	13	0	3	1	0	1	3	3	0	0	7	1	0	0	2	0	0	1	2	8	0	0	0	2	0	8	5	0	0	47
6	0.1.1.2.3.2.2	Ustilaginales	1	530	0	2	0	25	31	14	26	0	0	35	9	7	56	2	3	13	0	3	1	0	1	3	3	0	0	7	1	0	0	2	0	0	1	2	8	0	0	0	2	0	8	5	0	0	47
7	0.1.1.2.3.2.2.2	Ustilaginaceae	2	530	0	2	0	25	31	14	26	0	0	35	9	7	56	2	3	13	0	3	1	0	1	3	3	0	0	7	1	0	0	2	0	0	1	2	8	0	0	0	2	0	8	5	0	0	47
8	0.1.1.2.3.2.2.2.4	Pseudozyma	2	526	0	2	0	25	30	14	26	0	0	35	9	7	56	2	3	13	0	3	1	0	1	3	3	0	0	7	1	0	0	1	0	0	1	2	8	0	0	0	2	0	8	5	0	0	47
9	0.1.1.2.3.2.2.2.4.1	Pseudozyma	flocculosa	0	525	0	2	0	25	29	14	26	0	0	35	9	7	56	2	3	13	0	3	1	0	1	3	3	0	0	7	1	0	0	1	0	0	1	2	8	0	0	0	2	0	8	5	0	0
8	0.1.1.2.3.2.2.2.8	unclassified	1	4	0	0	0	0	1	0	0	0	0	0	0	0	0	0	0	0	0	0	0	0	0	0	0	0	0	0	0	0	0	1	0	0	0	0	0	0	0	0	0	0	0	0	0	0	0
4	0.1.1.2.4	unclassified	1	51	0	0	0	3	1	0	0	0	0	2	0	3	0	0	0	0	0	1	0	0	0	1	0	0	0	0	0	0	0	0	1	0	0	0	0	0	0	0	0	0	0	0	0	0	2
4	0.1.1.2.5	undefined	4	5596	52	6	84	55	116	66	67	338	42	102	166	53	33	11	50	28	0	14	3	33	26	32	97	17	5	36	20	23	17	0	33	18	93	41	110	16	6	22	28	9	26	194	56	6	37
5	0.1.1.2.5.1	Agaricomycetes	7	5336	51	6	83	36	94	61	58	335	42	98	165	52	22	10	49	26	0	14	3	33	26	30	97	16	5	36	19	21	17	0	33	18	93	38	107	16	6	21	27	9	26	194	54	6	4
6	0.1.1.2.5.1.1	Agaricales	4	1570	26	5	62	2	12	13	10	145	7	9	7	2	5	5	43	18	0	0	0	27	14	9	4	1	1	33	8	11	2	0	19	6	78	4	14	0	0	15	25	0	2	10	1	2	0
7	0.1.1.2.5.1.1.7	Cyphellaceae	2	957	17	4	48	2	8	10	6	88	7	4	5	2	4	2	31	13	0	0	0	15	10	4	1	1	0	20	6	9	2	0	2	5	51	0	9	0	0	10	13	0	0	3	0	2	0
8	0.1.1.2.5.1.1.7.4	Limnoperdon	1	956	17	4	48	2	8	10	6	88	7	4	5	2	4	2	31	13	0	0	0	15	10	4	1	1	0	20	6	9	2	0	2	5	51	0	9	0	0	10	13	0	0	3	0	2	0
9	0.1.1.2.5.1.1.7.4.1	Limnoperdon	incarnatum	0	956	17	4	48	2	8	10	6	88	7	4	5	2	4	2	31	13	0	0	0	15	10	4	1	1	0	20	6	9	2	0	2	5	51	0	9	0	0	10	13	0	0	3	0	2
8	0.1.1.2.5.1.1.7.5	unclassified	1	1	0	0	0	0	0	0	0	0	0	0	0	0	0	0	0	0	0	0	0	0	0	0	0	0	0	0	0	0	0	0	0	0	0	0	0	0	0	0	0	0	0	0	0	0	0
7	0.1.1.2.5.1.1.13	Marasmiaceae	2	49	0	0	0	0	0	0	0	0	0	1	0	0	1	0	0	0	0	0	0	0	0	0	0	0	0	6	0	0	0	0	3	0	1	0	1	0	0	0	0	0	2	0	0	0	0
8	0.1.1.2.5.1.1.13.1	Campanella	1	18	0	0	0	0	0	0	0	0	0	1	0	0	1	0	0	0	0	0	0	0	0	0	0	0	0	2	0	0	0	0	0	0	1	0	1	0	0	0	0	0	0	0	0	0	0
8	0.1.1.2.5.1.1.13.7	unclassified	1	31	0	0	0	0	0	0	0	0	0	0	0	0	0	0	0	0	0	0	0	0	0	0	0	0	0	4	0	0	0	0	3	0	0	0	0	0	0	0	0	0	2	0	0	0	0
7	0.1.1.2.5.1.1.24	unclassified	1	563	9	1	14	0	4	3	4	57	0	4	2	0	0	3	12	5	0	0	0	12	4	5	3	0	1	7	2	2	0	0	14	1	26	4	4	0	0	5	12	0	0	7	1	0	0
7	0.1.1.2.5.1.1.25	undefined	1	1	0	0	0	0	0	0	0	0	0	0	0	0	0	0	0	0	0	0	0	0	0	0	0	0	0	0	0	0	0	0	0	0	0	0	0	0	0	0	0	0	0	0	0	0	0
8	0.1.1.2.5.1.1.25.5	undefined	1	1	0	0	0	0	0	0	0	0	0	0	0	0	0	0	0	0	0	0	0	0	0	0	0	0	0	0	0	0	0	0	0	0	0	0	0	0	0	0	0	0	0	0	0	0	0
9	0.1.1.2.5.1.1.25.5.2	uncultured	Agaricales	0	1	0	0	0	0	0	0	0	0	0	0	0	0	0	0	0	0	0	0	0	0	0	0	0	0	0	0	0	0	0	0	0	0	0	0	0	0	0	0	0	0	0	0	0	0
6	0.1.1.2.5.1.4	Auriculariales	2	142	0	1	0	0	1	0	0	0	0	0	23	0	2	0	0	0	0	0	1	0	3	0	0	0	0	0	1	0	0	0	0	0	0	0	11	3	0	0	1	0	0	0	0	0	0
7	0.1.1.2.5.1.4.1	Auriculariaceae	1	107	0	0	0	0	1	0	0	0	0	0	19	0	2	0	0	0	0	0	0	0	3	0	0	0	0	0	1	0	0	0	0	0	0	0	10	1	0	0	1	0	0	0	0	0	0
8	0.1.1.2.5.1.4.1.1	Auricularia	2	107	0	0	0	0	1	0	0	0	0	0	19	0	2	0	0	0	0	0	0	0	3	0	0	0	0	0	1	0	0	0	0	0	0	0	10	1	0	0	1	0	0	0	0	0	0
9	0.1.1.2.5.1.4.1.1.1	Auricularia	polytricha	0	106	0	0	0	0	1	0	0	0	0	0	19	0	2	0	0	0	0	0	0	0	3	0	0	0	0	0	1	0	0	0	0	0	0	0	10	1	0	0	1	0	0	0	0	0
7	0.1.1.2.5.1.4.4	unclassified	1	35	0	1	0	0	0	0	0	0	0	0	4	0	0	0	0	0	0	0	1	0	0	0	0	0	0	0	0	0	0	0	0	0	0	0	1	2	0	0	0	0	0	0	0	0	0
6	0.1.1.2.5.1.6	Cantharellales	2	1415	11	0	16	14	27	12	11	39	16	38	41	29	5	3	0	3	0	4	0	0	9	5	44	7	1	0	4	5	3	0	0	1	6	19	47	6	4	3	0	1	16	45	5	0	0
7	0.1.1.2.5.1.6.3	Ceratobasidiaceae	3	1414	11	0	16	14	27	12	11	39	16	38	41	28	5	3	0	3	0	4	0	0	9	5	44	7	1	0	4	5	3	0	0	1	6	19	47	6	4	3	0	1	16	45	5	0	0
8	0.1.1.2.5.1.6.3.2	Thanatephorus	2	1091	7	0	16	12	26	8	10	36	4	22	18	27	4	3	0	2	0	2	0	0	5	4	30	5	0	0	3	4	3	0	0	0	6	15	39	5	4	3	0	0	16	30	5	0	0
9	0.1.1.2.5.1.6.3.2.1	Rhizoctonia	solani	0	1071	7	0	16	12	26	8	10	35	4	22	18	26	4	3	0	2	0	2	0	0	5	4	30	4	0	0	3	3	3	0	0	0	6	13	39	5	4	3	0	0	16	29	5	0
8	0.1.1.2.5.1.6.3.4	Waitea	1	88	1	0	0	0	0	0	1	0	0	2	0	0	0	0	0	1	0	0	0	0	1	0	0	0	1	0	0	0	0	0	0	0	0	0	0	0	0	0	0	0	0	0	0	0	0
9	0.1.1.2.5.1.6.3.4.1	Rhizoctonia	zeae	0	88	1	0	0	0	0	0	1	0	0	2	0	0	0	0	0	1	0	0	0	0	1	0	0	0	1	0	0	0	0	0	0	0	0	0	0	0	0	0	0	0	0	0	0	0
8	0.1.1.2.5.1.6.3.5	unclassified	1	235	3	0	0	2	1	4	0	3	12	14	23	1	1	0	0	0	0	2	0	0	3	1	14	2	0	0	1	1	0	0	0	1	0	4	8	1	0	0	0	1	0	15	0	0	0
7	0.1.1.2.5.1.6.6	unclassified	1	1	0	0	0	0	0	0	0	0	0	0	0	1	0	0	0	0	0	0	0	0	0	0	0	0	0	0	0	0	0	0	0	0	0	0	0	0	0	0	0	0	0	0	0	0	0
6	0.1.1.2.5.1.10	Hymenochaetales	1	1	0	0	0	0	0	0	0	0	0	0	0	0	0	0	0	0	0	0	0	0	0	0	0	0	0	0	0	0	0	0	0	0	0	0	0	0	0	0	0	0	0	0	0	0	0
7	0.1.1.2.5.1.10.3	undefined	1	1	0	0	0	0	0	0	0	0	0	0	0	0	0	0	0	0	0	0	0	0	0	0	0	0	0	0	0	0	0	0	0	0	0	0	0	0	0	0	0	0	0	0	0	0	0
8	0.1.1.2.5.1.10.3.1	Resinicium	1	1	0	0	0	0	0	0	0	0	0	0	0	0	0	0	0	0	0	0	0	0	0	0	0	0	0	0	0	0	0	0	0	0	0	0	0	0	0	0	0	0	0	0	0	0	0
9	0.1.1.2.5.1.10.3.1.5	Resinicium	meridionale	0	1	0	0	0	0	0	0	0	0	0	0	0	0	0	0	0	0	0	0	0	0	0	0	0	0	0	0	0	0	0	0	0	0	0	0	0	0	0	0	0	0	0	0	0	0
6	0.1.1.2.5.1.13	Polyporales	2	64	0	0	0	0	6	2	16	0	0	1	0	0	0	0	0	0	0	0	0	0	0	0	0	0	0	0	0	0	0	0	0	0	0	0	0	0	0	0	0	0	0	0	0	0	0
7	0.1.1.2.5.1.13.2	Coriolaceae	2	6	0	0	0	0	0	0	0	0	0	1	0	0	0	0	0	0	0	0	0	0	0	0	0	0	0	0	0	0	0	0	0	0	0	0	0	0	0	0	0	0	0	0	0	0	0
8	0.1.1.2.5.1.13.2.21	Trametes	1	4	0	0	0	0	0	0	0	0	0	1	0	0	0	0	0	0	0	0	0	0	0	0	0	0	0	0	0	0	0	0	0	0	0	0	0	0	0	0	0	0	0	0	0	0	0
9	0.1.1.2.5.1.13.2.21.5	Trametes	versicolor	0	4	0	0	0	0	0	0	0	0	0	1	0	0	0	0	0	0	0	0	0	0	0	0	0	0	0	0	0	0	0	0	0	0	0	0	0	0	0	0	0	0	0	0	0	0
8	0.1.1.2.5.1.13.2.22	unclassified	1	2	0	0	0	0	0	0	0	0	0	0	0	0	0	0	0	0	0	0	0	0	0	0	0	0	0	0	0	0	0	0	0	0	0	0	0	0	0	0	0	0	0	0	0	0	0
7	0.1.1.2.5.1.13.5	Lachnocladiaceae	2	58	0	0	0	0	6	2	16	0	0	0	0	0	0	0	0	0	0	0	0	0	0	0	0	0	0	0	0	0	0	0	0	0	0	0	0	0	0	0	0	0	0	0	0	0	0
8	0.1.1.2.5.1.13.5.2	Scytinostroma	1	9	0	0	0	0	0	0	2	0	0	0	0	0	0	0	0	0	0	0	0	0	0	0	0	0	0	0	0	0	0	0	0	0	0	0	0	0	0	0	0	0	0	0	0	0	0
9	0.1.1.2.5.1.13.5.2.1	Scytinostroma	alutum	0	9	0	0	0	0	0	0	2	0	0	0	0	0	0	0	0	0	0	0	0	0	0	0	0	0	0	0	0	0	0	0	0	0	0	0	0	0	0	0	0	0	0	0	0	0
8	0.1.1.2.5.1.13.5.3	unclassified	1	49	0	0	0	0	6	2	14	0	0	0	0	0	0	0	0	0	0	0	0	0	0	0	0	0	0	0	0	0	0	0	0	0	0	0	0	0	0	0	0	0	0	0	0	0	0
6	0.1.1.2.5.1.15	Sebacinales	1	90	0	0	2	0	0	1	2	6	0	7	6	0	1	0	0	0	0	0	0	0	0	0	0	0	0	0	0	0	0	0	0	0	1	0	1	1	0	1	1	0	0	0	2	0	0
7	0.1.1.2.5.1.15.1	Sebacinaceae	2	90	0	0	2	0	0	1	2	6	0	7	6	0	1	0	0	0	0	0	0	0	0	0	0	0	0	0	0	0	0	0	0	0	1	0	1	1	0	1	1	0	0	0	2	0	0
8	0.1.1.2.5.1.15.1.1	Piriformospora	1	89	0	0	2	0	0	1	2	6	0	7	6	0	1	0	0	0	0	0	0	0	0	0	0	0	0	0	0	0	0	0	0	0	1	0	1	1	0	1	1	0	0	0	2	0	0
9	0.1.1.2.5.1.15.1.1.1	Piriformospora	indica	0	89	0	0	2	0	0	1	2	6	0	7	6	0	1	0	0	0	0	0	0	0	0	0	0	0	0	0	0	0	0	0	0	0	1	0	1	1	0	1	1	0	0	0	2	0
8	0.1.1.2.5.1.15.1.4	unclassified	1	1	0	0	0	0	0	0	0	0	0	0	0	0	0	0	0	0	0	0	0	0	0	0	0	0	0	0	0	0	0	0	0	0	0	0	0	0	0	0	0	0	0	0	0	0	0
6	0.1.1.2.5.1.18	unclassified	1	2054	14	0	3	20	48	33	19	145	19	43	88	21	9	2	6	5	0	10	2	6	0	16	49	8	3	3	6	5	12	0	14	11	8	15	34	6	2	2	0	8	8	139	46	4	4
5	0.1.1.2.5.3	Tremellomycetes	3	203	1	0	1	19	21	5	6	2	0	1	1	0	11	1	1	2	0	0	0	0	0	0	0	0	0	0	1	2	0	0	0	0	0	1	1	0	0	0	0	0	0	0	2	0	33
6	0.1.1.2.5.3.3	Tremellales	2	193	1	0	1	19	21	5	6	2	0	1	1	0	11	0	1	2	0	0	0	0	0	0	0	0	0	0	1	2	0	0	0	0	0	0	1	0	0	0	0	0	0	0	2	0	32
7	0.1.1.2.5.3.3.5	undefined	4	141	1	0	1	13	14	4	6	2	0	0	0	0	10	0	1	0	0	0	0	0	0	0	0	0	0	0	0	0	0	0	0	0	0	0	1	0	0	0	0	0	0	0	1	0	28
8	0.1.1.2.5.3.3.5.2	Cryptococcus	1	1	0	0	0	0	0	0	0	0	0	0	0	0	0	0	0	0	0	0	0	0	0	0	0	0	0	0	0	0	0	0	0	0	0	0	0	0	0	0	0	0	0	0	0	0	0
9	0.1.1.2.5.3.3.5.2.2	Cryptococcus	carnescens	0	1	0	0	0	0	0	0	0	0	0	0	0	0	0	0	0	0	0	0	0	0	0	0	0	0	0	0	0	0	0	0	0	0	0	0	0	0	0	0	0	0	0	0	0	0
8	0.1.1.2.5.3.3.5.4	Derxomyces	1	1	0	0	0	0	0	0	0	0	0	0	0	0	0	0	0	0	0	0	0	0	0	0	0	0	0	0	0	0	0	0	0	0	0	0	0	0	0	0	0	0	0	0	1	0	0
9	0.1.1.2.5.3.3.5.4.4	Derxomyces	mrakii	0	1	0	0	0	0	0	0	0	0	0	0	0	0	0	0	0	0	0	0	0	0	0	0	0	0	0	0	0	0	0	0	0	0	0	0	0	0	0	0	0	0	0	0	1	0
8	0.1.1.2.5.3.3.5.7	Hannaella	2	7	0	0	0	0	1	1	0	0	0	0	0	0	0	0	0	0	0	0	0	0	0	0	0	0	0	0	0	0	0	0	0	0	0	0	0	0	0	0	0	0	0	0	0	0	3
9	0.1.1.2.5.3.3.5.7.1	Hannaella	kunmingensis	0	2	0	0	0	0	1	0	0	0	0	0	0	0	0	0	0	0	0	0	0	0	0	0	0	0	0	0	0	0	0	0	0	0	0	0	0	0	0	0	0	0	0	0	0	0
9	0.1.1.2.5.3.3.5.7.3	Hannaella	sinensis	var.	lactis	0	5	0	0	0	0	0	1	0	0	0	0	0	0	0	0	0	0	0	0	0	0	0	0	0	0	0	0	0	0	0	0	0	0	0	0	0	0	0	0	0	0	0	0
8	0.1.1.2.5.3.3.5.10	unclassified	1	132	1	0	1	13	13	3	6	2	0	0	0	0	10	0	1	0	0	0	0	0	0	0	0	0	0	0	0	0	0	0	0	0	0	0	1	0	0	0	0	0	0	0	0	0	25
6	0.1.1.2.5.3.4	unclassified	1	4	0	0	0	0	0	0	0	0	0	0	0	0	0	0	0	0	0	0	0	0	0	0	0	0	0	0	0	0	0	0	0	0	0	0	0	0	0	0	0	0	0	0	0	0	1
6	0.1.1.2.5.3.5	undefined	1	6	0	0	0	0	0	0	0	0	0	0	0	0	0	1	0	0	0	0	0	0	0	0	0	0	0	0	0	0	0	0	0	0	0	1	0	0	0	0	0	0	0	0	0	0	0
7	0.1.1.2.5.3.5.2	undefined	1	6	0	0	0	0	0	0	0	0	0	0	0	0	0	1	0	0	0	0	0	0	0	0	0	0	0	0	0	0	0	0	0	0	0	1	0	0	0	0	0	0	0	0	0	0	0
8	0.1.1.2.5.3.5.2.1	Cryptococcus	1	6	0	0	0	0	0	0	0	0	0	0	0	0	0	1	0	0	0	0	0	0	0	0	0	0	0	0	0	0	0	0	0	0	0	1	0	0	0	0	0	0	0	0	0	0	0
9	0.1.1.2.5.3.5.2.1.6	Cryptococcus	sp.	SJ4L02	0	6	0	0	0	0	0	0	0	0	0	0	0	0	0	1	0	0	0	0	0	0	0	0	0	0	0	0	0	0	0	0	0	0	0	1	0	0	0	0	0	0	0	0	0
5	0.1.1.2.5.4	unclassified	1	56	0	0	0	0	1	0	3	1	0	3	0	1	0	0	0	0	0	0	0	0	0	2	0	1	0	0	0	0	0	0	0	0	0	2	2	0	0	1	1	0	0	0	0	0	0
5	0.1.1.2.5.5	undefined	1	1	0	0	0	0	0	0	0	0	0	0	0	0	0	0	0	0	0	0	0	0	0	0	0	0	0	0	0	0	0	0	0	0	0	0	0	0	0	0	0	0	0	0	0	0	0
6	0.1.1.2.5.5.2	undefined	1	1	0	0	0	0	0	0	0	0	0	0	0	0	0	0	0	0	0	0	0	0	0	0	0	0	0	0	0	0	0	0	0	0	0	0	0	0	0	0	0	0	0	0	0	0	0
7	0.1.1.2.5.5.2.2	undefined	1	1	0	0	0	0	0	0	0	0	0	0	0	0	0	0	0	0	0	0	0	0	0	0	0	0	0	0	0	0	0	0	0	0	0	0	0	0	0	0	0	0	0	0	0	0	0
8	0.1.1.2.5.5.2.2.1	Marchandiomyces	1	1	0	0	0	0	0	0	0	0	0	0	0	0	0	0	0	0	0	0	0	0	0	0	0	0	0	0	0	0	0	0	0	0	0	0	0	0	0	0	0	0	0	0	0	0	0
3	0.1.1.3	Chytridiomycota	1	370	21	0	3	1	3	11	8	2	6	5	2	3	4	0	0	8	0	12	1	0	0	0	0	1	4	8	2	0	3	0	7	0	12	2	1	0	0	0	3	0	0	1	2	2	1
4	0.1.1.3.2	undefined	2	370	21	0	3	1	3	11	8	2	6	5	2	3	4	0	0	8	0	12	1	0	0	0	0	1	4	8	2	0	3	0	7	0	12	2	1	0	0	0	3	0	0	1	2	2	1
5	0.1.1.3.2.1	Chytridiomycetes	4	314	21	0	3	1	3	6	8	1	0	4	2	2	4	0	0	6	0	11	1	0	0	0	0	0	3	2	2	0	3	0	6	0	7	1	1	0	0	0	3	0	0	0	1	2	1
6	0.1.1.3.2.1.1	Chytridiales	3	191	9	0	3	0	1	5	7	1	0	3	2	0	2	0	0	5	0	10	0	0	0	0	0	0	3	2	2	0	0	0	2	0	1	1	1	0	0	0	2	0	0	0	1	2	0
7	0.1.1.3.2.1.1.2	Endochytriaceae	2	65	4	0	0	0	0	3	0	0	0	1	2	0	2	0	0	0	0	10	0	0	0	0	0	0	0	1	0	0	0	0	0	0	0	1	1	0	0	0	0	0	0	0	0	0	0
8	0.1.1.3.2.1.1.2.2	Endochytrium	1	64	4	0	0	0	0	3	0	0	0	1	2	0	2	0	0	0	0	9	0	0	0	0	0	0	0	1	0	0	0	0	0	0	0	1	1	0	0	0	0	0	0	0	0	0	0
9	0.1.1.3.2.1.1.2.2.1	Endochytrium	sp.	JEL324	0	64	4	0	0	0	0	3	0	0	0	1	2	0	2	0	0	0	0	9	0	0	0	0	0	0	0	1	0	0	0	0	0	0	0	1	1	0	0	0	0	0	0	0	0
8	0.1.1.3.2.1.1.2.3	unclassified	1	1	0	0	0	0	0	0	0	0	0	0	0	0	0	0	0	0	0	1	0	0	0	0	0	0	0	0	0	0	0	0	0	0	0	0	0	0	0	0	0	0	0	0	0	0	0
7	0.1.1.3.2.1.1.3	Megachytriaceae	1	118	4	0	3	0	1	2	6	1	0	2	0	0	0	0	0	5	0	0	0	0	0	0	0	0	3	1	2	0	0	0	2	0	1	0	0	0	0	0	2	0	0	0	1	2	0
8	0.1.1.3.2.1.1.3.1	Nowakowskiella	3	118	4	0	3	0	1	2	6	1	0	2	0	0	0	0	0	5	0	0	0	0	0	0	0	0	3	1	2	0	0	0	2	0	1	0	0	0	0	0	2	0	0	0	1	2	0
9	0.1.1.3.2.1.1.3.1.1	Nowakowskiella	elegans	0	2	0	0	1	0	0	0	0	0	0	0	0	0	0	0	0	0	0	0	0	0	0	0	0	0	0	0	0	0	0	0	0	0	0	0	0	0	0	0	0	0	0	0	0	0
9	0.1.1.3.2.1.1.3.1.3	Nowakowskiella	sp.	JEL127	0	79	4	0	2	0	1	2	5	1	0	0	0	0	0	0	0	3	0	0	0	0	0	0	0	0	3	1	2	0	0	0	2	0	0	0	0	0	0	0	0	0	0	0	1
7	0.1.1.3.2.1.1.5	unclassified	1	8	1	0	0	0	0	0	1	0	0	0	0	0	0	0	0	0	0	0	0	0	0	0	0	0	0	0	0	0	0	0	0	0	0	0	0	0	0	0	0	0	0	0	0	0	0
6	0.1.1.3.2.1.2	Cladochytriales	1	77	11	0	0	0	0	0	1	0	0	0	0	0	2	0	0	1	0	0	1	0	0	0	0	0	0	0	0	0	3	0	2	0	0	0	0	0	0	0	1	0	0	0	0	0	0
7	0.1.1.3.2.1.2.1	Cladochytriaceae	2	77	11	0	0	0	0	0	1	0	0	0	0	0	2	0	0	1	0	0	1	0	0	0	0	0	0	0	0	0	3	0	2	0	0	0	0	0	0	0	1	0	0	0	0	0	0
8	0.1.1.3.2.1.2.1.1	Cladochytrium	1	75	11	0	0	0	0	0	1	0	0	0	0	0	2	0	0	1	0	0	1	0	0	0	0	0	0	0	0	0	3	0	2	0	0	0	0	0	0	0	1	0	0	0	0	0	0
9	0.1.1.3.2.1.2.1.1.1	Cladochytrium	replicatum	0	75	11	0	0	0	0	0	1	0	0	0	0	0	2	0	0	1	0	0	1	0	0	0	0	0	0	0	0	0	3	0	2	0	0	0	0	0	0	0	1	0	0	0	0	0
8	0.1.1.3.2.1.2.1.5	Septochytrium	1	2	0	0	0	0	0	0	0	0	0	0	0	0	0	0	0	0	0	0	0	0	0	0	0	0	0	0	0	0	0	0	0	0	0	0	0	0	0	0	0	0	0	0	0	0	0
9	0.1.1.3.2.1.2.1.5.1	Septochytrium	variabile	0	2	0	0	0	0	0	0	0	0	0	0	0	0	0	0	0	0	0	0	0	0	0	0	0	0	0	0	0	0	0	0	0	0	0	0	0	0	0	0	0	0	0	0	0	0
6	0.1.1.3.2.1.6	Spizellomycetales	2	21	0	0	0	0	0	0	0	0	0	0	0	0	0	0	0	0	0	0	0	0	0	0	0	0	0	0	0	0	0	0	1	0	4	0	0	0	0	0	0	0	0	0	0	0	0
7	0.1.1.3.2.1.6.5	undefined	1	19	0	0	0	0	0	0	0	0	0	0	0	0	0	0	0	0	0	0	0	0	0	0	0	0	0	0	0	0	0	0	0	0	4	0	0	0	0	0	0	0	0	0	0	0	0
8	0.1.1.3.2.1.6.5.3	undefined	1	19	0	0	0	0	0	0	0	0	0	0	0	0	0	0	0	0	0	0	0	0	0	0	0	0	0	0	0	0	0	0	0	0	4	0	0	0	0	0	0	0	0	0	0	0	0
9	0.1.1.3.2.1.6.5.3.4	uncultured	Rozella	0	19	0	0	0	0	0	0	0	0	0	0	0	0	0	0	0	0	0	0	0	0	0	0	0	0	0	0	0	0	0	0	0	0	4	0	0	0	0	0	0	0	0	0	0	0
6	0.1.1.3.2.1.7	unclassified	1	25	1	0	0	1	2	1	0	0	0	1	0	2	0	0	0	0	0	1	0	0	0	0	0	0	0	0	0	0	0	0	1	0	2	0	0	0	0	0	0	0	0	0	0	0	1
5	0.1.1.3.2.3	unclassified	1	56	0	0	0	0	0	5	0	1	6	1	0	1	0	0	0	2	0	1	0	0	0	0	0	1	1	6	0	0	0	0	1	0	5	1	0	0	0	0	0	0	0	1	1	0	0
3	0.1.1.4	Glomeromycota	1	114	0	0	0	1	1	1	1	0	1	7	1	3	1	0	0	0	0	0	1	1	0	0	1	0	0	1	0	0	2	0	1	0	0	0	12	0	2	1	0	0	1	0	0	0	3
4	0.1.1.4.2	undefined	2	114	0	0	0	1	1	1	1	0	1	7	1	3	1	0	0	0	0	0	1	1	0	0	1	0	0	1	0	0	2	0	1	0	0	0	12	0	2	1	0	0	1	0	0	0	3
5	0.1.1.4.2.2	Glomeromycetes	3	103	0	0	0	1	1	1	1	0	1	7	1	3	1	0	0	0	0	0	1	1	0	0	1	0	0	1	0	0	2	0	1	0	0	0	11	0	2	1	0	0	1	0	0	0	3
6	0.1.1.4.2.2.2	Diversisporales	1	2	0	0	0	0	0	0	0	0	0	0	0	0	0	0	0	0	0	0	0	0	0	0	0	0	0	0	0	0	0	0	0	0	0	0	0	0	0	0	0	0	0	0	0	0	0
6	0.1.1.4.2.2.3	Glomerales	1	99	0	0	0	1	1	1	1	0	1	7	1	3	1	0	0	0	0	0	1	1	0	0	1	0	0	1	0	0	2	0	1	0	0	0	11	0	2	1	0	0	1	0	0	0	3
7	0.1.1.4.2.2.3.2	Glomeraceae	3	99	0	0	0	1	1	1	1	0	1	7	1	3	1	0	0	0	0	0	1	1	0	0	1	0	0	1	0	0	2	0	1	0	0	0	11	0	2	1	0	0	1	0	0	0	3
8	0.1.1.4.2.2.3.2.2	Glomus	2	13	0	0	0	0	0	0	0	0	0	0	0	0	0	0	0	0	0	0	0	0	0	0	1	0	0	0	0	0	0	0	0	0	0	0	3	0	0	0	0	0	0	0	0	0	0
9	0.1.1.4.2.2.3.2.2.6	Glomus	clarum	0	1	0	0	0	0	0	0	0	0	0	0	0	0	0	0	0	0	0	0	0	0	0	0	0	0	0	0	0	0	0	0	0	0	0	0	1	0	0	0	0	0	0	0	0	0
8	0.1.1.4.2.2.3.2.4	unclassified	1	81	0	0	0	1	1	0	1	0	1	7	1	3	0	0	0	0	0	0	1	1	0	0	0	0	0	1	0	0	1	0	1	0	0	0	8	0	2	1	0	0	1	0	0	0	3
8	0.1.1.4.2.2.3.2.5	undefined	1	5	0	0	0	0	0	1	0	0	0	0	0	0	1	0	0	0	0	0	0	0	0	0	0	0	0	0	0	0	1	0	0	0	0	0	0	0	0	0	0	0	0	0	0	0	0
9	0.1.1.4.2.2.3.2.5.2	uncultured	Glomus	0	5	0	0	0	0	0	1	0	0	0	0	0	0	1	0	0	0	0	0	0	0	0	0	0	0	0	0	0	0	1	0	0	0	0	0	0	0	0	0	0	0	0	0	0	0
6	0.1.1.4.2.2.5	unclassified	1	2	0	0	0	0	0	0	0	0	0	0	0	0	0	0	0	0	0	0	0	0	0	0	0	0	0	0	0	0	0	0	0	0	0	0	0	0	0	0	0	0	0	0	0	0	0
5	0.1.1.4.2.4	unclassified	1	11	0	0	0	0	0	0	0	0	0	0	0	0	0	0	0	0	0	0	0	0	0	0	0	0	0	0	0	0	0	0	0	0	0	0	1	0	0	0	0	0	0	0	0	0	0
3	0.1.1.5	Zygomycota	1	220	5	0	1	21	0	2	2	1	0	40	6	3	1	0	0	2	0	0	0	0	0	0	9	0	0	6	0	0	3	0	0	0	1	1	1	0	0	1	3	0	4	0	3	0	0
4	0.1.1.5.3	Mucoromycotina	1	220	5	0	1	21	0	2	2	1	0	40	6	3	1	0	0	2	0	0	0	0	0	0	9	0	0	6	0	0	3	0	0	0	1	1	1	0	0	1	3	0	4	0	3	0	0
5	0.1.1.5.3.2	undefined	3	220	5	0	1	21	0	2	2	1	0	40	6	3	1	0	0	2	0	0	0	0	0	0	9	0	0	6	0	0	3	0	0	0	1	1	1	0	0	1	3	0	4	0	3	0	0
6	0.1.1.5.3.2.2	Mortierellales	1	196	4	0	1	20	0	2	1	1	0	39	5	3	0	0	0	2	0	0	0	0	0	0	9	0	0	3	0	0	3	0	0	0	1	1	1	0	0	1	1	0	4	0	3	0	0
7	0.1.1.5.3.2.2.1	Mortierellaceae	2	196	4	0	1	20	0	2	1	1	0	39	5	3	0	0	0	2	0	0	0	0	0	0	9	0	0	3	0	0	3	0	0	0	1	1	1	0	0	1	1	0	4	0	3	0	0
8	0.1.1.5.3.2.2.1.4	Mortierella	4	111	2	0	1	15	0	2	1	0	0	17	0	3	0	0	0	2	0	0	0	0	0	0	9	0	0	1	0	0	3	0	0	0	1	1	1	0	0	0	1	0	4	0	3	0	0
9	0.1.1.5.3.2.2.1.4.10	Mortierella	sp.	A38	0	1	0	0	0	0	0	0	0	0	0	0	0	0	0	0	0	0	0	0	0	0	0	0	0	0	0	0	0	0	0	0	0	0	0	0	0	0	0	0	0	0	0	0	0
9	0.1.1.5.3.2.2.1.4.11	Mortierella	sp.	CO-21	0	3	0	0	0	0	0	0	0	0	0	0	0	0	0	0	0	0	0	0	0	0	0	0	0	0	0	0	0	0	0	0	0	0	0	0	0	0	0	0	0	0	0	0	1
9	0.1.1.5.3.2.2.1.4.12	Mortierella	verticillata	0	1	0	0	0	0	0	0	0	0	0	0	0	0	0	0	0	0	0	0	0	0	0	0	0	0	0	0	0	0	0	0	0	0	0	0	0	0	0	0	0	0	0	0	0	0
8	0.1.1.5.3.2.2.1.5	unclassified	1	85	2	0	0	5	0	0	0	1	0	22	5	0	0	0	0	0	0	0	0	0	0	0	0	0	0	2	0	0	0	0	0	0	0	0	0	0	0	1	0	0	0	0	0	0	0
6	0.1.1.5.3.2.4	unclassified	1	21	1	0	0	1	0	0	1	0	0	1	0	0	1	0	0	0	0	0	0	0	0	0	0	0	0	3	0	0	0	0	0	0	0	0	0	0	0	0	1	0	0	0	0	0	0
6	0.1.1.5.3.2.5	undefined	1	3	0	0	0	0	0	0	0	0	0	0	1	0	0	0	0	0	0	0	0	0	0	0	0	0	0	0	0	0	0	0	0	0	0	0	0	0	0	0	1	0	0	0	0	0	0
7	0.1.1.5.3.2.5.2	undefined	1	3	0	0	0	0	0	0	0	0	0	0	1	0	0	0	0	0	0	0	0	0	0	0	0	0	0	0	0	0	0	0	0	0	0	0	0	0	0	0	1	0	0	0	0	0	0
8	0.1.1.5.3.2.5.2.2	undefined	1	3	0	0	0	0	0	0	0	0	0	0	1	0	0	0	0	0	0	0	0	0	0	0	0	0	0	0	0	0	0	0	0	0	0	0	0	0	0	0	1	0	0	0	0	0	0
3	0.1.1.6	unclassified	1	7282	168	20	161	70	69	153	82	197	119	173	122	109	96	115	105	61	28	49	134	68	34	23	19	9	122	280	170	73	24	4	112	58	526	19	35	7	59	41	46	36	61	29	246	14	91
[truncated: 49 more columns]
