# Supplementary material for: Plant host and drought shape the root associated fungal microbiota in rice
Source: PeerJ. 2019 Sep 11;7:e7463. doi: 10.7717/peerj.7463 (PMC6744933; doi:10.7717/peerj.7463)
Supplement: Supplemental Information 1 [file peerj-07-7463-s011.gz › data and code/data/line_traits.csv]

sample	treatment	stress	abundance	shannon	jevenness	richness	grain.yield	shoot.height	shoot.biomass	dry.matter	1000.grain.weight	D50.flowering	spikelets.fertility	total.spikelets	tillers	root.biomass	Latitude	Longitude	PC1	PC2	PC3	PC4	Kin.ship.sum
SERATOES-HARI-A	control	0	4135	3.35912926	0.63222267	203	439.2483259	192.9	971.25	1380.580493	16.08934789	99	95.55356608	25.97017991	15	0.6008	-0.789275	113.921327	0.0635	-0.0587	0.0071	0.002	5.768350608
SERATOES-HARI-B	control	0	3217	2.55264136	0.4999351	165	505.4786158	192.2	1028.28125	1548.187114	16.06631986	96	90.73149256	31.796398	42	2.0665	-0.789275	113.921327	0.0635	-0.0587	0.0071	0.002	5.768350608
SERATOES-HARI-C	control	0	6778	2.68146322	0.51053382	191	499.1446414	182.4	1030	1510.228551	15.88455743	98	94.19646195	30.02635208	29	1.3998	-0.789275	113.921327	0.0635	-0.0587	0.0071	0.002	5.768350608
SERATOES-HARI-D	drought	1	8920	3.50370844	0.62179934	280	449.6124723	184.2	909.84375	1350.203692	15.52313946	95	89.46507907	29.40369227	18	0.6133	-0.789275	113.921327	0.0635	-0.0587	0.0071	0.002	5.768350608
SERATOES-HARI-E	drought	1	6687	3.55843942	0.63111309	281	266.0095829	184.7	1038.125	1322.677121	15.08215691	103	78.30418432	22.10995666	16	0.5962	-0.789275	113.921327	0.0635	-0.0587	0.0071	0.002	5.768350608
SERATOES-HARI-F	drought	1	7755	3.52044365	0.61649394	302	250.3249672	183.3	1107.8125	1370.013849	15.15065861	107	87.17921815	18.41957771	11	0.5215	-0.789275	113.921327	0.0635	-0.0587	0.0071	0.002	5.768350608
IR-36-A	control	0	4475	3.47453169	0.62882296	251	630.9166347	93.5	530.46875	1107.84965	19.07804022	82	92.63405202	31.4950551	24	1.0669	12.879721	121.774017	0.0671	-0.0684	0.0126	0.0041	7.681975628
IR-36-B	control	0	9105	2.82570636	0.52172341	225	613.9403696	105.6	559.21875	1191.532769	18.68692713	82	83.4878938	37.39811903	17	1.0738	12.879721	121.774017	0.0671	-0.0684	0.0126	0.0041	7.681975628
IR-36-C	control	0	2267	3.22707523	0.64068009	154	615.3036171	103.5	786.25	1385.084558	18.72091484	82	89.69389792	33.75315876	27	1.4407	12.879721	121.774017	0.0671	-0.0684	0.0126	0.0041	7.681975628
IR-36-D	drought	1	7608	3.41843174	0.61348479	263	443.0723327	93.9	610	1058.073583	17.77185179	83	70.09713978	32.76810851	21	0.4673	12.879721	121.774017	0.0671	-0.0684	0.0126	0.0041	7.681975628
IR-36-E	drought	1	8258	3.65899941	0.64772811	284	430.2236236	90.5	479.6875	898.3409174	19.12221578	84	81.22725929	24.85120938	17	0.9158	12.879721	121.774017	0.0671	-0.0684	0.0126	0.0041	7.681975628
IR-36-F	drought	1	7079	3.06385351	0.55060514	261	370.4693249	91.6	627.03125	1013.972148	17.17479681	84	67.64960744	29.79789029	26	1.0446	12.879721	121.774017	0.0671	-0.0684	0.0126	0.0041	7.681975628
IR-64-21-A	control	0	7548	2.80204672	0.51010657	243	660.8179666	94.3	539.0625	1174.083023	23.9972804	82	87.53021712	29.37059797	22	1.0287	NA	NA	0.0656	-0.0747	0.013	0	7.866325382
IR-64-21-B	control	0	5279	2.61920867	0.49481539	199	602.6114135	101.6	465.625	1076.724967	23.9351682	82	84.26845876	27.70393156	11	0.6616	NA	NA	0.0656	-0.0747	0.013	0	7.866325382
IR-64-21-C	control	0	3394	3.18055378	0.62365433	164	678.2804845	104.9	639.0625	1282.870091	24.14931276	82	87.49101667	29.3696353	26	1.3195	NA	NA	0.0656	-0.0747	0.013	0	7.866325382
IR-64-21-D	drought	1	4174	2.86469679	0.5651511	159	401.4360722	94.9	548.90625	985.8502002	21.34914208	86	73.65679179	25.40784114	21	0.7475	NA	NA	0.0656	-0.0747	0.013	0	7.866325382
IR-64-21-E	drought	1	4585	3.14477116	0.58404198	218	576.2516535	95.4	633.28125	1219.221392	23.02517208	84	78.2435795	30.13495902	19	0.7771	NA	NA	0.0656	-0.0747	0.013	0	7.866325382
IR-64-21-F	drought	1	3439	3.34315385	0.64729766	175	404.1130757	93.5	591.09375	1102.535796	21.78340581	84	75.40620675	24.41671453	16	0.4615	NA	NA	0.0656	-0.0747	0.013	0	7.866325382
UPLRI-7-A	control	0	3330	2.86779686	0.57704318	144	494.5282977	247.2	602.34375	1144.557695	24.97592113	84	73.30398111	26.59645343	12	0.8417	NA	NA	NA	NA	NA	NA	8.600055277
UPLRI-7-B	control	0	4111	2.82150836	0.54751576	173	611.5049483	128.5	619.21875	1284.210983	25.17375952	81	70.9831753	33.1372794	17	1.3513	NA	NA	NA	NA	NA	NA	8.600055277
UPLRI-7-C	control	0	2890	3.01870815	0.59778103	156	591.7471502	122.9	623.75	1223.010598	24.9615052	82	75.60096343	29.43391861	17	1.6228	NA	NA	NA	NA	NA	NA	8.600055277
UPLRI-7-D	drought	1	6067	3.60827226	0.6544516	248	459.4006354	120.5	612.8125	1084.399938	23.97849372	86	74.68697944	23.69194582	9	0.5335	NA	NA	NA	NA	NA	NA	8.600055277
UPLRI-7-E	drought	1	3321	3.28070871	0.62909859	184	499.1845734	122.8	597.34375	1096.108855	23.82605076	86	82.18102983	24.03538585	16	0.796	NA	NA	NA	NA	NA	NA	8.600055277
UPLRI-7-F	drought	1	2940	3.3072738	0.64850204	164	363.8472343	110.8	632.34375	1025.926272	23.85510807	86	75.99579448	19.92762088	12	0.7083	NA	NA	NA	NA	NA	NA	8.600055277
IR74371-A	control	0	11929	2.51825423	0.45844276	243	542.7574547	121.7	537.34375	1164.326704	21.13435584	79	71.54785842	34.3670945	13	1.1169	NA	NA	NA	NA	NA	NA	7.850492809
IR74371-B	control	0	9379	3.18103478	0.55803285	299	586.8438197	129	463.4375	1054.958079	21.70277676	77	81.91001718	30.72425478	8	0.8589	NA	NA	NA	NA	NA	NA	7.850492809
IR74371-C	control	0	5554	3.19984287	0.58340225	241	552.9825954	120.8	550	1119.357803	21.70564314	80	73.57868736	33.99261411	8	0.8293	NA	NA	NA	NA	NA	NA	7.850492809
IR74371-D	drought	1	3516	3.2227384	0.62398295	175	399.0559365	119	626.71875	1040.080529	19.26913335	81	70.36614945	27.02133824	6	0.3984	NA	NA	NA	NA	NA	NA	7.850492809
IR74371-E	drought	1	5649	3.19881846	0.60546945	197	325.873252	131.1	617.34375	1018.137647	19.46201646	78	57.99374164	31.81967496	8	0.5002	NA	NA	NA	NA	NA	NA	7.850492809
IR74371-F	drought	1	1716	3.09788784	0.64935918	118	400.328617	122.5	637.65625	1056.012811	19.04099871	83	68.1746011	29.36053521	7	0.3629	NA	NA	NA	NA	NA	NA	7.850492809
APO-A	control	0	5755	2.73244243	0.51427376	203	400.1755601	131.8	480.625	929.6765411	22.27480097	81	71.23864241	24.49709371	18	1.6947	NA	NA	NA	NA	NA	NA	8.538055648
APO-B	control	0	4926	2.82288005	0.53908361	188	466.2601702	138.6	513.75	971.279373	22.9445989	81	71.04799933	26.34108432	13	0.9036	NA	NA	NA	NA	NA	NA	8.538055648
APO-C	control	0	5940	3.09080745	0.57256656	221	539.4574652	141	575.625	1147.089728	22.17477794	82	71.05000301	33.25506373	12	1.3195	NA	NA	NA	NA	NA	NA	8.538055648
APO-D	drought	1	4344	3.24359824	0.61817865	190	409.7146125	116	489.0625	997.803462	20.94271971	88	77.64975945	24.82823737	15	1.101	NA	NA	NA	NA	NA	NA	8.538055648
APO-E	drought	1	4593	3.2530822	0.60063181	225	401.7343094	128.4	602.65625	1017.620537	20.0319836	88	76.89419277	25.11028929	11	0.6234	NA	NA	NA	NA	NA	NA	8.538055648
APO-F	drought	1	2977	3.3536127	0.66160507	159	417.6949155	131.5	541.71875	977.986387	21.85345581	89	78.40532612	24.54618544	14	0.8403	NA	NA	NA	NA	NA	NA	8.538055648
BR24-B	control	0	2053	2.99325111	0.60838673	137	497.8526444	234	482.34375	988.3974145	21.27949196	80	72.16271527	29.73157391	14	1.6723	23.684994	90.356331	0.0587	-0.0588	0.0034	0.003	7.608043765
BR24-C	control	0	2923	3.05683446	0.59056144	177	555.9243869	162.5	542.96875	1112.237069	21.69110524	77	77.81750678	31.88253229	15	1.958	23.684994	90.356331	0.0587	-0.0588	0.0034	0.003	7.608043765
BR24-D	drought	1	3973	3.25737737	0.62018427	191	312.9154387	117.4	608.125	948.918128	18.55880742	81	60.56906536	27.15034616	14	1.1375	23.684994	90.356331	0.0587	-0.0588	0.0034	0.003	7.608043765
BR24-E	drought	1	2187	3.52171213	0.72124821	132	226.0247598	128.9	560.15625	820.5696704	18.52741756	81	60.64850756	21.2744992	13	0.8523	23.684994	90.356331	0.0587	-0.0588	0.0034	0.003	7.608043765
TKM6-A	control	0	4397	2.31383899	0.45535423	161	556.7308234	140.8	574.84375	1097.923691	18.08347309	73	90.87122792	30.58304529	31	1.7329	20.593684	78.96288	0.0657	-0.0509	0.0124	0.0139	5.761919856
TKM6-C	control	0	4833	3.2077485	0.58754433	235	574.8168589	150.6	576.40625	1127.341267	18.65632478	71	88.90510223	30.93938217	16	0.7491	20.593684	78.96288	0.0657	-0.0509	0.0124	0.0139	5.761919856
TKM6-D	drought	1	4024	3.28461956	0.6285455	186	148.1351658	125.6	645.78125	872.9621622	17.32639304	77	32.22098927	28.63901009	14	0.5632	20.593684	78.96288	0.0657	-0.0509	0.0124	0.0139	5.761919856
TKM6-E	drought	1	4945	3.38711722	0.62186167	232	168.0345049	133.8	750.9375	989.4433524	18.20830965	73	33.33515799	28.09217183	8	0.2763	20.593684	78.96288	0.0657	-0.0509	0.0124	0.0139	5.761919856
TKM6-F	drought	1	10108	3.1314684	0.55129811	293	224.5147369	127	698.359375	931.2027573	16.46452981	77	50.13215921	25.36965888	19	0.9722	20.593684	78.96288	0.0657	-0.0509	0.0124	0.0139	5.761919856
PAPPAKU-A	control	0	6136	2.73882282	0.5036379	230	382.9869832	140.8	416.09375	831.5900297	24.83062937	71	85.98079088	18.79092319	8	1.5024	23.69781	120.960515	0.0554	-0.0567	0.0103	-0.005	5.406225836
PAPPAKU-B	control	0	4484	2.4512472	0.48064929	164	383.4418864	144.2	495.15625	964.9257088	24.56299845	71	80.45840463	22.09042099	10	1.5774	23.69781	120.960515	0.0554	-0.0567	0.0103	-0.005	5.406225836
PAPPAKU-C	control	0	3751	3.11615221	0.60744907	169	363.0798771	139.1	519.0625	913.5683706	24.53990644	71	86.23278459	17.87190775	12	3.4482	23.69781	120.960515	0.0554	-0.0567	0.0103	-0.005	5.406225836
PAPPAKU-D	drought	1	4319	3.14376536	0.59975526	189	216.8047545	125.3	470.15625	732.3126934	22.43956873	73	76.11291721	15.88522555	10	1.3624	23.69781	120.960515	0.0554	-0.0567	0.0103	-0.005	5.406225836
PAPPAKU-E	drought	1	7031	3.34884262	0.60307347	258	108.784025	139.6	488.125	699.4834114	24.1356135	73	56.89720331	14.13454381	9	1.0958	23.69781	120.960515	0.0554	-0.0567	0.0103	-0.005	5.406225836
PAPPAKU-F	drought	1	5216	3.35861899	0.61328245	239	249.3090408	131.5	452.1875	765.1419754	22.78604064	74	70.75367158	17.80840945	8	1.0288	23.69781	120.960515	0.0554	-0.0567	0.0103	-0.005	5.406225836
CO18-A	control	0	5031	2.55625054	0.49888144	168	284.8513802	176.1	709.6875	1000.446505	20.00748838	81	78.22373413	17.82383347	13	0.8994	20.593684	78.96288	0.0659	-0.04	0.012	0.012	5.483237827
CO18-B	control	0	3503	3.1131603	0.60899212	166	454.838729	181.6	779.375	1251.82825	20.57276507	81	81.96511551	25.27376957	25	2.0203	20.593684	78.96288	0.0659	-0.04	0.012	0.012	5.483237827
CO18-C	control	0	4522	2.6302966	0.50230607	188	300.1339345	181.4	734.53125	1086.679002	20.15913743	82	58.95460524	25.45745959	31	2.6436	20.593684	78.96288	0.0659	-0.04	0.012	0.012	5.483237827
CO18-D	drought	1	5472	3.4310914	0.61875232	256	264.6574005	161.9	663.59375	976.86724	17.20929073	88	58.69741327	26.43817252	23	0.9636	20.593684	78.96288	0.0659	-0.04	0.012	0.012	5.483237827
CO18-E	drought	1	3934	3.55251415	0.67177284	198	244.9475612	164.4	627.34375	904.3855687	18.31687978	84	65.63550077	20.94882784	18	1.156	20.593684	78.96288	0.0659	-0.04	0.012	0.012	5.483237827
CO18-F	drought	1	3012	3.166842	0.62553729	158	218.9789998	154.1	792.8125	1052.55593	17.01591272	83	56.19684387	23.68371827	17	0.9183	20.593684	78.96288	0.0659	-0.04	0.012	0.012	5.483237827
BINULAWAN-A	control	0	6649	2.75511861	0.50582916	232	521.0907164	96.3	380.15625	884.8261485	17.46990899	75	90.17892899	31.63102823	20	1.2192	12.879721	121.774017	0.0615	-0.0713	0.0165	-0.0057	7.267205049
BINULAWAN-B	control	0	2811	2.96272207	0.58234221	162	516.1661452	83.7	390	919.0349149	17.52328419	72	87.71297608	31.75818945	12	0.8203	12.879721	121.774017	0.0615	-0.0713	0.0165	-0.0057	7.267205049
BINULAWAN-C	control	0	6815	2.82225965	0.52023699	227	483.2378241	98.3	411.875	906.6409856	17.70108518	72	81.67888535	32.09573246	19	1.8705	12.879721	121.774017	0.0615	-0.0713	0.0165	-0.0057	7.267205049
BINULAWAN-D	drought	1	2967	3.47151394	0.65899913	194	286.8366383	83.4	409.21875	699.9875642	15.24927402	73	77.75853442	22.46612388	11	0.6059	12.879721	121.774017	0.0615	-0.0713	0.0165	-0.0057	7.267205049
BINULAWAN-E	drought	1	3003	3.53906625	0.67248235	193	428.9436707	86	476.40625	912.3018278	16.04665153	76	73.68014644	33.59436454	8	0.3488	12.879721	121.774017	0.0615	-0.0713	0.0165	-0.0057	7.267205049
BINULAWAN-F	drought	1	4372	3.48355731	0.64532277	221	375.176419	89.7	407.8125	779.3343908	16.00134131	72	80.34017932	26.97746772	13	0.7601	12.879721	121.774017	0.0615	-0.0713	0.0165	-0.0057	7.267205049
IR77298-A	control	0	2164	2.98371451	0.58575988	163	581.2216919	103.5	566.25	1126.504454	23.92737233	75	87.40325722	26.44528529	17	1.0293	NA	NA	NA	NA	NA	NA	7.952878799
IR77298-B	control	0	5765	3.01477754	0.56183209	214	412.4948261	116.1	508.75	941.3108171	23.88817148	75	79.61201864	20.38752191	10	1.0713	NA	NA	NA	NA	NA	NA	7.952878799
IR77298-C	control	0	3299	3.01861173	0.5794452	183	544.7160948	117.8	542.65625	1089.322126	24.13119289	75	78.39775802	28.37217571	21	2.2827	NA	NA	NA	NA	NA	NA	7.952878799
IR77298-D	drought	1	9337	3.11936891	0.56135782	259	472.0988599	101.7	623.75	1096.286866	22.14924993	80	81.12309198	24.94827107	11	0.4253	NA	NA	NA	NA	NA	NA	7.952878799
IR77298-E	drought	1	3261	3.17808885	0.64500207	138	324.3554635	100.5	457.8125	797.9435133	22.87952919	79	73.45196777	18.70378041	13	1.1347	NA	NA	NA	NA	NA	NA	7.952878799
IR77298-F	drought	1	3501	3.3016571	0.63245825	185	336.7320339	104.6	577.8125	934.0362827	22.13302535	78	67.46516717	21.41537069	10	0.4709	NA	NA	NA	NA	NA	NA	7.952878799
IR8-A	control	0	5512	3.03143288	0.57215011	200	527.2192278	79.4	448.4375	956.42948	22.43444584	87	88.89744624	24.96105622	20	1.0517	12.879721	121.774017	0.0552	-0.065	0.0096	-0.0032	7.176140505
IR8-B	control	0	2541	3.06991321	0.60195953	164	449.4702615	85.5	450.3125	933.6396255	22.28542955	87	79.3286394	25.54056497	15	1.6987	12.879721	121.774017	0.0552	-0.065	0.0096	-0.0032	7.176140505
IR8-C	control	0	3958	3.24416117	0.61890838	189	563.2218405	80.6	467.96875	1010.065166	22.77317422	85	89.23197603	25.42910094	14	1.3965	12.879721	121.774017	0.0552	-0.065	0.0096	-0.0032	7.176140505
IR8-D	drought	1	2177	3.16253084	0.64279331	137	615.6663106	83.4	525.15625	1108.533998	22.60800099	86	88.93918599	27.29462173	16	0.67	12.879721	121.774017	0.0552	-0.065	0.0096	-0.0032	7.176140505
IR8-E	drought	1	10223	3.28329308	0.58803533	266	305.3539269	82.2	318.75	648.2673989	21.48142896	87	68.93003305	20.80641626	13	0.6338	12.879721	121.774017	0.0552	-0.065	0.0096	-0.0032	7.176140505
IR8-F	drought	1	5512	3.43807702	0.62924284	236	422.756952	72.5	458.125	879.0447384	21.75394071	88	73.279448	24.24342357	15	1.2939	12.879721	121.774017	0.0552	-0.065	0.0096	-0.0032	7.176140505
ORYZICA-LLANOS5-A	control	0	6998	2.82108388	0.51712517	234	456.9263404	101.5	526.71875	1006.042372	26.98710047	88	76.12838923	21.21441407	15	1.2663	4.570868	-74.297333	0.0503	-0.0601	0.0017	0.0027	7.163793806
ORYZICA-LLANOS5-B	control	0	4781	2.66375797	0.51026368	185	462.1479667	99.9	599.53125	1053.627038	27.9729926	90	84.80774882	17.49496272	9	0.9299	4.570868	-74.297333	0.0503	-0.0601	0.0017	0.0027	7.163793806
ORYZICA-LLANOS5-C	control	0	4805	2.78364861	0.53378387	184	505.0213264	104.1	513.28125	1020.914606	26.84840203	91	74.61431218	23.00509477	14	0.0803	4.570868	-74.297333	0.0503	-0.0601	0.0017	0.0027	7.163793806
ORYZICA-LLANOS5-D	drought	1	3286	3.1745826	0.6344158	149	292.1899972	101.4	691.25	1042.040827	25.10922813	91	45.21081487	24.80210939	11	0.4871	4.570868	-74.297333	0.0503	-0.0601	0.0017	0.0027	7.163793806
ORYZICA-LLANOS5-E	drought	1	6379	2.99166117	0.55466588	220	450.4121758	178.4	508.4375	986.241132	26.28209479	91	60.60000755	25.87444451	13	0.8257	4.570868	-74.297333	0.0503	-0.0601	0.0017	0.0027	7.163793806
ORYZICA-LLANOS5-F	drought	1	6151	3.44130671	0.62103285	255	205.5964184	94.5	672.5	949.0978095	24.04709381	91	33.08436889	23.23223752	11	0.9996	4.570868	-74.297333	0.0503	-0.0601	0.0017	0.0027	7.163793806
CHIEM-CHANH-A	control	0	5867	2.96697123	0.54916683	222	363.8809998	156.1	725.625	1077.46881	19.79887404	101	87.31478777	19.4876874	24	1.1054	14.058324	108.277199	0.0574	-0.0531	0.0071	-0.0015	5.997872702
CHIEM-CHANH-B	control	0	11692	2.70296013	0.4828075	270	351.209066	164.8	898.90625	1288.903807	19.71414917	101	79.81017361	22.77213982	17	1.1228	14.058324	108.277199	0.0574	-0.0531	0.0071	-0.0015	5.997872702
CHIEM-CHANH-C	control	0	12332	2.13123761	0.39717613	214	273.0548063	173.8	819.53125	1130.333292	18.93138365	101	64.11984345	23.03246057	32	2.4687	14.058324	108.277199	0.0574	-0.0531	0.0071	-0.0015	5.997872702
CHIEM-CHANH-D	drought	1	5068	3.41993749	0.63514544	218	274.7827288	164.1	819.84375	1144.794379	19.13744187	104	69.21093533	21.92574595	21	0.7795	14.058324	108.277199	0.0574	-0.0531	0.0071	-0.0015	5.997872702
CHIEM-CHANH-E	drought	1	4037	3.40668432	0.64358363	199	244.3474921	157.9	797.96875	1090.963562	18.35609031	104	64.68854857	21.95022742	21	0.4165	14.058324	108.277199	0.0574	-0.0531	0.0071	-0.0015	5.997872702
