# Supplementary material for: Plant host and drought shape the root associated fungal microbiota in rice
Source: PeerJ. 2019 Sep 11;7:e7463. doi: 10.7717/peerj.7463 (PMC6744933; doi:10.7717/peerj.7463)
Supplement: Supplemental Information 1 [file peerj-07-7463-s011.gz › data and code/data/file.otus.tax]

Otu134	110512	Eukaryota(100);Fungi(100);Ascomycota(100);unclassified;unclassified;unclassified;unclassified;unclassified;unclassified;
Otu159	33540	Eukaryota(100);Fungi(100);Ascomycota(100);Pezizomycotina(100);Sordariomycetes(98);unclassified(98);unclassified(98);unclassified(98);unclassified(98);
Otu084	30823	Eukaryota(100);Fungi(100);Ascomycota(100);Pezizomycotina(100);Sordariomycetes(100);unclassified(100);unclassified(100);unclassified(100);unclassified(100);
Otu154	25540	Eukaryota(100);Fungi(100);Ascomycota(100);unclassified;unclassified;unclassified;unclassified;unclassified;unclassified;
Otu097	24442	Eukaryota(100);Fungi(100);Ascomycota(100);Pezizomycotina(100);Sordariomycetes(100);unclassified(99);unclassified(99);unclassified(99);unclassified(99);
Otu125	22812	Eukaryota(100);Fungi(100);Ascomycota(100);unclassified;unclassified;unclassified;unclassified;unclassified;unclassified;
Otu112	22417	Eukaryota(100);Fungi(100);Ascomycota(100);Pezizomycotina(85);unclassified;unclassified;unclassified;unclassified;unclassified;
Otu145	15544	Eukaryota(100);Fungi(100);Ascomycota(100);unclassified;unclassified;unclassified;unclassified;unclassified;unclassified;
Otu116	13899	Eukaryota(100);Fungi(100);Ascomycota(100);unclassified;unclassified;unclassified;unclassified;unclassified;unclassified;
Otu058	9830	Eukaryota(100);Fungi(100);Ascomycota(100);unclassified;unclassified;unclassified;unclassified;unclassified;unclassified;
Otu070	8257	Eukaryota(100);Fungi(100);Ascomycota(100);Pezizomycotina(100);Sordariomycetes(99);unclassified(99);unclassified(99);unclassified(99);unclassified(99);
Otu152	7998	Eukaryota(100);Fungi(100);Ascomycota(100);unclassified;unclassified;unclassified;unclassified;unclassified;unclassified;
Otu065	7975	Eukaryota(100);Fungi(100);Ascomycota(100);Pezizomycotina(100);Sordariomycetes(96);unclassified(96);unclassified(96);unclassified(96);unclassified(96);
Otu002	6018	Eukaryota(100);Fungi(100);Ascomycota(100);Pezizomycotina(84);unclassified;unclassified;unclassified;unclassified;unclassified;
Otu054	4717	Eukaryota(100);Fungi(100);Ascomycota(100);Pezizomycotina(100);Sordariomycetes(95);unclassified(95);unclassified(95);unclassified(95);unclassified(95);
Otu061	4596	Eukaryota(100);Fungi(100);Ascomycota(100);unclassified(89);unclassified(89);unclassified(89);unclassified(89);unclassified(89);unclassified(89);
Otu037	4188	Eukaryota(100);Fungi(100);Ascomycota(100);unclassified;unclassified;unclassified;unclassified;unclassified;unclassified;
Otu013	3919	Eukaryota(100);Fungi(100);Ascomycota(100);Pezizomycotina(99);Sordariomycetes(84);unclassified(84);unclassified(84);unclassified(84);unclassified(84);
Otu126	3719	Eukaryota(100);Fungi(100);Ascomycota(100);Pezizomycotina(89);Sordariomycetes(89);Sordariales(88);Chaetomiaceae(80);Chaetomium(80);unclassified;
Otu198	3066	Eukaryota(100);Fungi(100);Ascomycota(100);Pezizomycotina(100);Dothideomycetes(96);Capnodiales(96);Davidiellaceae(95);Cladosporium(95);Cladosporium__bruhnei(92);
Otu003	2386	Eukaryota(100);Fungi(100);Ascomycota(100);unclassified;unclassified;unclassified;unclassified;unclassified;unclassified;
Otu321	2340	Eukaryota(100);Fungi(100);Ascomycota(100);unclassified(87);unclassified(87);unclassified(87);unclassified(87);unclassified(87);unclassified(87);
Otu346	2218	Eukaryota(100);Fungi(100);Ascomycota(100);unclassified(81);unclassified(81);unclassified(81);unclassified(81);unclassified(81);unclassified(81);
Otu108	2175	Eukaryota(100);Fungi(100);Ascomycota(100);unclassified;unclassified;unclassified;unclassified;unclassified;unclassified;
Otu008	2154	Eukaryota(100);Fungi(100);Ascomycota(100);unclassified;unclassified;unclassified;unclassified;unclassified;unclassified;
Otu001	2121	Eukaryota(100);Fungi(100);Ascomycota(100);unclassified;unclassified;unclassified;unclassified;unclassified;unclassified;
Otu173	2064	Eukaryota(100);Fungi(100);Basidiomycota(100);undefined(100);Agaricomycetes(100);unclassified;unclassified;unclassified;unclassified;
Otu120	2015	Eukaryota(100);Fungi(100);Ascomycota(100);Pezizomycotina(91);Sordariomycetes(91);Sordariales(90);Chaetomiaceae(86);Chaetomium(86);unclassified;
Otu392	1958	Eukaryota(100);Fungi(100);Ascomycota(100);Pezizomycotina(91);unclassified;unclassified;unclassified;unclassified;unclassified;
Otu162	1903	Eukaryota(100);Fungi(100);Ascomycota(100);unclassified;unclassified;unclassified;unclassified;unclassified;unclassified;
Otu042	1839	Eukaryota(100);Fungi(100);Ascomycota(100);unclassified;unclassified;unclassified;unclassified;unclassified;unclassified;
Otu303	1726	Eukaryota(100);Fungi(100);Ascomycota(100);unclassified;unclassified;unclassified;unclassified;unclassified;unclassified;
Otu201	1645	Eukaryota(100);Fungi(100);unclassified(100);unclassified(100);unclassified(100);unclassified(100);unclassified(100);unclassified(100);unclassified(100);
Otu172	1640	Eukaryota(100);Fungi(100);Basidiomycota(100);undefined(100);Agaricomycetes(100);Agaricales(82);unclassified;unclassified;unclassified;
Otu030	1529	Eukaryota(100);Fungi(100);Ascomycota(100);Pezizomycotina(100);Sordariomycetes(92);unclassified(92);unclassified(92);unclassified(92);unclassified(92);
Otu348	1498	Eukaryota(100);Fungi(100);unclassified(100);unclassified(100);unclassified(100);unclassified(100);unclassified(100);unclassified(100);unclassified(100);
Otu040	1466	Eukaryota(100);Fungi(100);Ascomycota(100);unclassified;unclassified;unclassified;unclassified;unclassified;unclassified;
Otu006	1421	Eukaryota(100);Fungi(100);Ascomycota(100);Pezizomycotina(100);unclassified;unclassified;unclassified;unclassified;unclassified;
Otu072	1397	Eukaryota(100);Fungi(100);Ascomycota(100);unclassified;unclassified;unclassified;unclassified;unclassified;unclassified;
Otu102	1319	Eukaryota(100);Fungi(100);Ascomycota(100);unclassified;unclassified;unclassified;unclassified;unclassified;unclassified;
Otu240	1304	Eukaryota(100);Fungi(100);Ascomycota(100);Pezizomycotina(100);Sordariomycetes(100);Glomerellales(99);Plectosphaerellaceae(99);unclassified(97);unclassified(97);
Otu039	1256	Eukaryota(100);Fungi(100);Ascomycota(100);unclassified;unclassified;unclassified;unclassified;unclassified;unclassified;
Otu541	1185	Eukaryota(100);Fungi(100);unclassified(100);unclassified(100);unclassified(100);unclassified(100);unclassified(100);unclassified(100);unclassified(100);
Otu093	1173	Eukaryota(100);Fungi(100);Ascomycota(100);unclassified;unclassified;unclassified;unclassified;unclassified;unclassified;
Otu055	1148	Eukaryota(100);Fungi(100);Ascomycota(100);unclassified;unclassified;unclassified;unclassified;unclassified;unclassified;
Otu101	1144	Eukaryota(100);Fungi(100);Ascomycota(100);unclassified(83);unclassified(83);unclassified(83);unclassified(83);unclassified(83);unclassified(83);
Otu257	1076	Eukaryota(100);Fungi(100);Ascomycota(100);Pezizomycotina(100);Pezizomycetes(98);Pezizales(98);Ascobolaceae(95);Saccobolus(95);Saccobolus__dilutellus(95);
Otu051	1067	Eukaryota(100);Fungi(100);Ascomycota(100);unclassified(100);unclassified(100);unclassified(100);unclassified(100);unclassified(100);unclassified(100);
Otu189	1020	Eukaryota(100);Fungi(100);Ascomycota(100);unclassified(93);unclassified(93);unclassified(93);unclassified(93);unclassified(93);unclassified(93);
Otu298	968	Eukaryota(100);Fungi(100);Ascomycota(99);unclassified(99);unclassified(99);unclassified(99);unclassified(99);unclassified(99);unclassified(99);
Otu053	913	Eukaryota(100);Fungi(100);Ascomycota(100);unclassified;unclassified;unclassified;unclassified;unclassified;unclassified;
Otu078	894	Eukaryota(100);Fungi(100);Ascomycota(100);unclassified(99);unclassified(99);unclassified(99);unclassified(99);unclassified(99);unclassified(99);
Otu109	893	Eukaryota(100);Fungi(100);Ascomycota(100);unclassified(83);unclassified(83);unclassified(83);unclassified(83);unclassified(83);unclassified(83);
Otu124	875	Eukaryota(100);Fungi(100);Ascomycota(100);unclassified;unclassified;unclassified;unclassified;unclassified;unclassified;
Otu031	834	Eukaryota(100);Fungi(100);Ascomycota(100);unclassified(100);unclassified(100);unclassified(100);unclassified(100);unclassified(100);unclassified(100);
Otu393	808	Eukaryota(100);Fungi(100);Ascomycota(100);unclassified;unclassified;unclassified;unclassified;unclassified;unclassified;
Otu206	800	Eukaryota(100);Fungi(100);Ascomycota(100);unclassified;unclassified;unclassified;unclassified;unclassified;unclassified;
Otu092	799	Eukaryota(100);Fungi(100);Ascomycota(100);unclassified(86);unclassified(86);unclassified(86);unclassified(86);unclassified(86);unclassified(86);
Otu155	763	Eukaryota(100);Fungi(100);Ascomycota(100);unclassified(87);unclassified(87);unclassified(87);unclassified(87);unclassified(87);unclassified(87);
Otu277	733	Eukaryota(100);Fungi(100);Basidiomycota(100);undefined(100);Agaricomycetes(100);unclassified;unclassified;unclassified;unclassified;
Otu167	709	Eukaryota(100);Fungi(100);Ascomycota(100);unclassified;unclassified;unclassified;unclassified;unclassified;unclassified;
Otu146	701	Eukaryota(100);Fungi(100);Ascomycota(100);unclassified(98);unclassified(98);unclassified(98);unclassified(98);unclassified(98);unclassified(98);
Otu009	693	Eukaryota(100);Fungi(100);Ascomycota(100);Pezizomycotina(100);unclassified;unclassified;unclassified;unclassified;unclassified;
Otu274	685	Eukaryota(100);Fungi(100);Ascomycota(100);unclassified;unclassified;unclassified;unclassified;unclassified;unclassified;
Otu019	668	Eukaryota(100);Fungi(100);Ascomycota(100);unclassified(94);unclassified(94);unclassified(94);unclassified(94);unclassified(94);unclassified(94);
Otu363	663	Eukaryota(100);Fungi(100);Ascomycota(100);Pezizomycotina(100);Pezizomycetes(100);Pezizales(100);Pezizaceae(100);unclassified(99);unclassified(99);
Otu370	650	Eukaryota(100);Fungi(100);Ascomycota(100);unclassified;unclassified;unclassified;unclassified;unclassified;unclassified;
Otu073	628	Eukaryota(100);Fungi(100);Ascomycota(100);unclassified;unclassified;unclassified;unclassified;unclassified;unclassified;
Otu175	603	Eukaryota(100);Fungi(100);Ascomycota(100);unclassified(89);unclassified(89);unclassified(89);unclassified(89);unclassified(89);unclassified(89);
Otu353	551	Eukaryota(100);Fungi(100);Ascomycota(100);Pezizomycotina(89);unclassified;unclassified;unclassified;unclassified;unclassified;
Otu043	514	Eukaryota(100);Fungi(100);Ascomycota(100);unclassified(86);unclassified(86);unclassified(86);unclassified(86);unclassified(86);unclassified(86);
Otu242	506	Eukaryota(100);Fungi(100);Basidiomycota(100);Ustilaginomycotina(100);Ustilaginomycetes(100);Ustilaginales(100);Ustilaginaceae(100);Pseudozyma(100);Pseudozyma__flocculosa(100);
Otu110	501	Eukaryota(100);Fungi(100);Ascomycota(100);unclassified(92);unclassified(92);unclassified(92);unclassified(92);unclassified(92);unclassified(92);
Otu366	462	Eukaryota(100);Fungi(100);Ascomycota(100);Pezizomycotina(94);Sordariomycetes(86);unclassified;unclassified;unclassified;unclassified;
Otu088	448	Eukaryota(100);Fungi(100);Ascomycota(100);unclassified(96);unclassified(96);unclassified(96);unclassified(96);unclassified(96);unclassified(96);
Otu057	446	Eukaryota(100);Fungi(100);Ascomycota(100);unclassified;unclassified;unclassified;unclassified;unclassified;unclassified;
Otu018	397	Eukaryota(100);Fungi(100);Ascomycota(100);unclassified;unclassified;unclassified;unclassified;unclassified;unclassified;
Otu056	393	Eukaryota(100);Fungi(100);Ascomycota(100);unclassified(99);unclassified(99);unclassified(99);unclassified(99);unclassified(99);unclassified(99);
Otu149	371	Eukaryota(100);Fungi(100);Ascomycota(80);unclassified;unclassified;unclassified;unclassified;unclassified;unclassified;
Otu221	340	Eukaryota(100);Fungi(100);Ascomycota(100);unclassified;unclassified;unclassified;unclassified;unclassified;unclassified;
Otu050	326	Eukaryota(100);Fungi(100);Ascomycota(100);unclassified;unclassified;unclassified;unclassified;unclassified;unclassified;
Otu117	325	Eukaryota(100);Fungi(100);Ascomycota(100);unclassified(80);unclassified(80);unclassified(80);unclassified(80);unclassified(80);unclassified(80);
Otu032	324	Eukaryota(100);Fungi(100);Ascomycota(100);unclassified(91);unclassified(91);unclassified(91);unclassified(91);unclassified(91);unclassified(91);
Otu011	321	Eukaryota(100);Fungi(100);Ascomycota(100);unclassified;unclassified;unclassified;unclassified;unclassified;unclassified;
Otu219	311	Eukaryota(100);Fungi(100);Ascomycota(100);unclassified;unclassified;unclassified;unclassified;unclassified;unclassified;
Otu161	298	Eukaryota(100);Fungi(100);Ascomycota(100);unclassified(85);unclassified(85);unclassified(85);unclassified(85);unclassified(85);unclassified(85);
Otu218	295	Eukaryota(100);Fungi(100);Ascomycota(100);unclassified;unclassified;unclassified;unclassified;unclassified;unclassified;
Otu247	289	Eukaryota(100);Fungi(100);Ascomycota(100);unclassified(86);unclassified(86);unclassified(86);unclassified(86);unclassified(86);unclassified(86);
Otu142	285	Eukaryota(100);Fungi(100);Ascomycota(100);Pezizomycotina(96);unclassified;unclassified;unclassified;unclassified;unclassified;
Otu036	279	Eukaryota(100);Fungi(100);Ascomycota(100);unclassified(97);unclassified(97);unclassified(97);unclassified(97);unclassified(97);unclassified(97);
Otu407	278	Eukaryota(100);Fungi(100);Ascomycota(100);unclassified;unclassified;unclassified;unclassified;unclassified;unclassified;
Otu046	271	Eukaryota(100);Fungi(100);Ascomycota(100);unclassified;unclassified;unclassified;unclassified;unclassified;unclassified;
Otu261	252	Eukaryota(100);Fungi(100);Ascomycota(100);Pezizomycotina(92);unclassified;unclassified;unclassified;unclassified;unclassified;
Otu045	248	Eukaryota(100);Fungi(100);Ascomycota(100);unclassified;unclassified;unclassified;unclassified;unclassified;unclassified;
Otu605	241	Eukaryota(100);Fungi(100);Ascomycota(100);Pezizomycotina(100);Pezizomycetes(99);Pezizales(99);Pezizaceae(98);unclassified;unclassified;
Otu461	240	Eukaryota(100);Fungi(100);Ascomycota(100);unclassified(83);unclassified(83);unclassified(83);unclassified(83);unclassified(83);unclassified(83);
Otu052	239	Eukaryota(100);Fungi(100);Ascomycota(100);unclassified;unclassified;unclassified;unclassified;unclassified;unclassified;
Otu253	230	Eukaryota(100);Fungi(100);Ascomycota(100);Pezizomycotina(95);unclassified;unclassified;unclassified;unclassified;unclassified;
Otu010	228	Eukaryota(100);Fungi(100);unclassified;unclassified;unclassified;unclassified;unclassified;unclassified;unclassified;
Otu081	224	Eukaryota(100);Fungi(100);Ascomycota(100);unclassified(92);unclassified(92);unclassified(92);unclassified(92);unclassified(92);unclassified(92);
Otu027	212	Eukaryota(100);Fungi(100);Ascomycota(100);Pezizomycotina(100);Sordariomycetes(87);unclassified(86);unclassified(86);unclassified(86);unclassified(86);
Otu536	212	Eukaryota(100);Fungi(100);unclassified(100);unclassified(100);unclassified(100);unclassified(100);unclassified(100);unclassified(100);unclassified(100);
Otu228	211	Eukaryota(100);Fungi(100);Ascomycota(97);unclassified(84);unclassified(84);unclassified(84);unclassified(84);unclassified(84);unclassified(84);
Otu147	210	Eukaryota(100);Fungi(100);Ascomycota(100);Pezizomycotina(98);unclassified;unclassified;unclassified;unclassified;unclassified;
Otu076	208	Eukaryota(100);Fungi(100);Ascomycota(100);Pezizomycotina(100);unclassified;unclassified;unclassified;unclassified;unclassified;
Otu157	199	Eukaryota(100);Fungi(100);Basidiomycota(100);undefined(100);Agaricomycetes(100);Agaricales(87);unclassified;unclassified;unclassified;
Otu309	198	Eukaryota(100);Fungi(100);Ascomycota(100);unclassified;unclassified;unclassified;unclassified;unclassified;unclassified;
Otu534	198	Eukaryota(100);Fungi(100);Ascomycota(100);Pezizomycotina(99);Pezizomycetes(91);Pezizales(91);Pezizaceae(86);unclassified;unclassified;
Otu494	196	Eukaryota(100);Fungi(100);Ascomycota(100);unclassified;unclassified;unclassified;unclassified;unclassified;unclassified;
Otu208	195	Eukaryota(100);Fungi(100);Ascomycota(100);unclassified(99);unclassified(99);unclassified(99);unclassified(99);unclassified(99);unclassified(99);
Otu543	193	Eukaryota(100);Fungi(100);Ascomycota(100);Pezizomycotina(100);Sordariomycetes(100);undefined(95);Apiosporaceae(95);Arthrinium(94);Arthrinium__phaeospermum(94);
Otu029	187	Eukaryota(100);Fungi(100);Ascomycota(100);unclassified(100);unclassified(100);unclassified(100);unclassified(100);unclassified(100);unclassified(100);
Otu502	186	Eukaryota(100);Fungi(100);Ascomycota(100);Pezizomycotina(94);unclassified(81);unclassified(81);unclassified(81);unclassified(81);unclassified(81);
Otu153	185	Eukaryota(100);Fungi(100);Ascomycota(100);Pezizomycotina(99);Sordariomycetes(84);unclassified(84);unclassified(84);unclassified(84);unclassified(84);
Otu617	185	Eukaryota(100);Fungi(100);unclassified;unclassified;unclassified;unclassified;unclassified;unclassified;unclassified;
Otu035	180	Eukaryota(100);Fungi(100);Ascomycota(100);unclassified;unclassified;unclassified;unclassified;unclassified;unclassified;
Otu373	180	Eukaryota(100);Fungi(100);Ascomycota(100);Pezizomycotina(100);Pezizomycetes(100);Pezizales(100);Pezizaceae(99);Pachyella(89);Pachyella__clypeata(80);
Otu234	171	Eukaryota(100);Fungi(100);Ascomycota(100);Pezizomycotina(88);unclassified(80);unclassified(80);unclassified(80);unclassified(80);unclassified(80);
Otu244	166	Eukaryota(100);Fungi(100);Ascomycota(100);undefined(100);undefined(100);undefined(100);undefined(100);Ochroconis(100);unclassified;
Otu596	164	Eukaryota(100);Fungi(100);Ascomycota(100);Pezizomycotina(100);Sordariomycetes(100);Glomerellales(93);Plectosphaerellaceae(93);unclassified(88);unclassified(88);
Otu178	160	Eukaryota(100);Fungi(100);Ascomycota(100);unclassified(100);unclassified(100);unclassified(100);unclassified(100);unclassified(100);unclassified(100);
Otu360	155	Eukaryota(100);Fungi(100);Ascomycota(100);unclassified;unclassified;unclassified;unclassified;unclassified;unclassified;
Otu704	155	Eukaryota(100);Fungi(100);unclassified;unclassified;unclassified;unclassified;unclassified;unclassified;unclassified;
Otu023	154	Eukaryota(100);Fungi(100);Ascomycota(100);Pezizomycotina(99);unclassified;unclassified;unclassified;unclassified;unclassified;
Otu069	154	Eukaryota(100);Fungi(100);Ascomycota(100);unclassified(100);unclassified(100);unclassified(100);unclassified(100);unclassified(100);unclassified(100);
Otu100	153	Eukaryota(100);Fungi(100);Ascomycota(100);unclassified(100);unclassified(100);unclassified(100);unclassified(100);unclassified(100);unclassified(100);
Otu148	148	Eukaryota(100);Fungi(100);Ascomycota(100);Pezizomycotina(96);unclassified;unclassified;unclassified;unclassified;unclassified;
Otu007	147	Eukaryota(100);Fungi(100);Ascomycota(100);unclassified;unclassified;unclassified;unclassified;unclassified;unclassified;
Otu136	146	Eukaryota(100);Fungi(100);unclassified(100);unclassified(100);unclassified(100);unclassified(100);unclassified(100);unclassified(100);unclassified(100);
Otu211	146	Eukaryota(100);Fungi(100);Basidiomycota(100);undefined(100);Agaricomycetes(100);Auriculariales(91);unclassified;unclassified;unclassified;
Otu415	146	Eukaryota(100);Fungi(100);Ascomycota(100);unclassified(92);unclassified(92);unclassified(92);unclassified(92);unclassified(92);unclassified(92);
Otu395	144	Eukaryota(100);Fungi(100);Ascomycota(100);Pezizomycotina(100);unclassified;unclassified;unclassified;unclassified;unclassified;
Otu200	143	Eukaryota(100);Fungi(100);Ascomycota(100);undefined(100);undefined(100);undefined(100);undefined(100);Ochroconis(100);unclassified;
Otu014	137	Eukaryota(100);Fungi(100);Ascomycota(100);unclassified(97);unclassified(97);unclassified(97);unclassified(97);unclassified(97);unclassified(97);
Otu608	137	Eukaryota(100);Fungi(100);unclassified(100);unclassified(100);unclassified(100);unclassified(100);unclassified(100);unclassified(100);unclassified(100);
Otu697	137	Eukaryota(100);Fungi(100);Zygomycota(98);Mucoromycotina(98);undefined(98);Mortierellales(98);Mortierellaceae(98);unclassified;unclassified;
Otu106	134	Eukaryota(100);Fungi(100);Ascomycota(100);Pezizomycotina(100);unclassified;unclassified;unclassified;unclassified;unclassified;
Otu699	129	Eukaryota(100);Fungi(100);unclassified(100);unclassified(100);unclassified(100);unclassified(100);unclassified(100);unclassified(100);unclassified(100);
Otu168	128	Eukaryota(100);Fungi(100);Ascomycota(95);unclassified(93);unclassified(93);unclassified(93);unclassified(93);unclassified(93);unclassified(93);
Otu232	127	Eukaryota(100);Fungi(100);Ascomycota(100);unclassified;unclassified;unclassified;unclassified;unclassified;unclassified;
Otu166	126	Eukaryota(100);Fungi(100);Ascomycota(100);unclassified(93);unclassified(93);unclassified(93);unclassified(93);unclassified(93);unclassified(93);
Otu264	123	Eukaryota(100);Fungi(100);Ascomycota(100);unclassified(95);unclassified(95);unclassified(95);unclassified(95);unclassified(95);unclassified(95);
Otu450	123	Eukaryota(100);Fungi(100);unclassified(100);unclassified(100);unclassified(100);unclassified(100);unclassified(100);unclassified(100);unclassified(100);
Otu241	122	Eukaryota(100);Fungi(100);Ascomycota(100);unclassified;unclassified;unclassified;unclassified;unclassified;unclassified;
Otu213	121	Eukaryota(100);Fungi(100);Ascomycota(100);unclassified;unclassified;unclassified;unclassified;unclassified;unclassified;
Otu214	118	Eukaryota(100);Fungi(100);Ascomycota(100);unclassified(83);unclassified(83);unclassified(83);unclassified(83);unclassified(83);unclassified(83);
Otu017	117	Eukaryota(100);Fungi(100);unclassified(81);unclassified(81);unclassified(81);unclassified(81);unclassified(81);unclassified(81);unclassified(81);
Otu267	117	Eukaryota(100);Fungi(100);Ascomycota(100);unclassified(89);unclassified(89);unclassified(89);unclassified(89);unclassified(89);unclassified(89);
Otu068	112	Eukaryota(100);Fungi(100);Ascomycota(100);Pezizomycotina(100);Sordariomycetes(81);unclassified(81);unclassified(81);unclassified(81);unclassified(81);
Otu091	111	Eukaryota(100);Fungi(100);Ascomycota(100);Pezizomycotina(88);unclassified;unclassified;unclassified;unclassified;unclassified;
Otu297	107	Eukaryota(100);Fungi(100);unclassified(100);unclassified(100);unclassified(100);unclassified(100);unclassified(100);unclassified(100);unclassified(100);
Otu523	107	Eukaryota(100);Fungi(100);Basidiomycota(100);undefined(100);Tremellomycetes(100);Tremellales(96);undefined(95);unclassified(94);unclassified(94);
Otu087	105	Eukaryota(100);Fungi(100);Ascomycota(100);unclassified;unclassified;unclassified;unclassified;unclassified;unclassified;
Otu647	105	Eukaryota(100);Fungi(100);Ascomycota(100);Pezizomycotina(100);unclassified;unclassified;unclassified;unclassified;unclassified;
Otu212	104	Eukaryota(100);Fungi(100);Ascomycota(100);unclassified;unclassified;unclassified;unclassified;unclassified;unclassified;
Otu115	103	Eukaryota(100);Fungi(100);Ascomycota(100);Pezizomycotina(100);unclassified;unclassified;unclassified;unclassified;unclassified;
Otu196	103	Eukaryota(100);Fungi(100);Ascomycota(100);unclassified(98);unclassified(98);unclassified(98);unclassified(98);unclassified(98);unclassified(98);
Otu643	103	Eukaryota(100);Fungi(100);unclassified(100);unclassified(100);unclassified(100);unclassified(100);unclassified(100);unclassified(100);unclassified(100);
Otu193	102	Eukaryota(100);Fungi(100);Ascomycota(100);Pezizomycotina(88);unclassified(88);unclassified(88);unclassified(88);unclassified(88);unclassified(88);
Otu266	102	Eukaryota(100);Fungi(100);Ascomycota(100);unclassified(92);unclassified(92);unclassified(92);unclassified(92);unclassified(92);unclassified(92);
Otu222	100	Eukaryota(100);Fungi(100);Ascomycota(100);unclassified(96);unclassified(96);unclassified(96);unclassified(96);unclassified(96);unclassified(96);
Otu174	96	Eukaryota(100);Fungi(100);Ascomycota(100);Pezizomycotina(94);unclassified;unclassified;unclassified;unclassified;unclassified;
Otu717	96	Eukaryota(100);Fungi(100);Ascomycota(100);Pezizomycotina(100);Eurotiomycetes(96);Eurotiales(96);Trichocomaceae(96);Septofusidium(96);Septofusidium__herbarum(96);
Otu012	95	Eukaryota(100);Fungi(100);Ascomycota(100);unclassified(85);unclassified(85);unclassified(85);unclassified(85);unclassified(85);unclassified(85);
Otu066	95	Eukaryota(100);Fungi(100);Ascomycota(100);unclassified;unclassified;unclassified;unclassified;unclassified;unclassified;
Otu104	95	Eukaryota(100);Fungi(100);Ascomycota(100);unclassified;unclassified;unclassified;unclassified;unclassified;unclassified;
Otu180	95	Eukaryota(100);Fungi(100);Ascomycota(80);unclassified;unclassified;unclassified;unclassified;unclassified;unclassified;
Otu657	95	Eukaryota(100);Fungi(100);Ascomycota(100);Pezizomycotina(100);unclassified;unclassified;unclassified;unclassified;unclassified;
Otu190	94	Eukaryota(100);Fungi(100);Ascomycota(100);Pezizomycotina(100);Pezizomycetes(98);Pezizales(98);Pezizaceae(98);unclassified(98);unclassified(98);
Otu249	92	Eukaryota(100);Fungi(100);Ascomycota(100);Pezizomycotina(93);unclassified;unclassified;unclassified;unclassified;unclassified;
Otu722	92	Eukaryota(100);Fungi(100);unclassified(100);unclassified(100);unclassified(100);unclassified(100);unclassified(100);unclassified(100);unclassified(100);
Otu293	89	Eukaryota(100);Fungi(100);Basidiomycota(100);Ustilaginomycotina(100);Exobasidiomycetes(100);Georgefischeriales(90);Tilletiariaceae(90);unclassified;unclassified;
Otu478	89	Eukaryota(100);Fungi(100);Ascomycota(100);unclassified(99);unclassified(99);unclassified(99);unclassified(99);unclassified(99);unclassified(99);
Otu287	87	Eukaryota(100);Fungi(100);Ascomycota(100);unclassified(99);unclassified(99);unclassified(99);unclassified(99);unclassified(99);unclassified(99);
Otu080	86	Eukaryota(100);Fungi(100);Ascomycota(100);unclassified(98);unclassified(98);unclassified(98);unclassified(98);unclassified(98);unclassified(98);
Otu291	86	Eukaryota(100);Fungi(100);Ascomycota(100);unclassified(98);unclassified(98);unclassified(98);unclassified(98);unclassified(98);unclassified(98);
Otu493	86	Eukaryota(100);Fungi(100);Ascomycota(100);unclassified;unclassified;unclassified;unclassified;unclassified;unclassified;
Otu185	85	Eukaryota(100);Fungi(100);Basidiomycota(100);undefined(100);Agaricomycetes(99);unclassified;unclassified;unclassified;unclassified;
Otu254	85	Eukaryota(100);Fungi(100);Ascomycota(100);unclassified;unclassified;unclassified;unclassified;unclassified;unclassified;
Otu286	85	Eukaryota(100);Fungi(100);Ascomycota(100);Pezizomycotina(92);unclassified;unclassified;unclassified;unclassified;unclassified;
Otu667	85	Eukaryota(100);Fungi(100);Ascomycota(100);Pezizomycotina(100);Pezizomycetes(99);Pezizales(99);Pezizaceae(99);Pachyella(80);unclassified;
Otu225	83	Eukaryota(100);Fungi(100);Ascomycota(100);unclassified;unclassified;unclassified;unclassified;unclassified;unclassified;
Otu305	83	Eukaryota(100);Fungi(100);Ascomycota(100);unclassified(90);unclassified(90);unclassified(90);unclassified(90);unclassified(90);unclassified(90);
Otu522	83	Eukaryota(100);Fungi(100);Ascomycota(100);Pezizomycotina(99);Eurotiomycetes(98);Eurotiales(96);Trichocomaceae(96);unclassified(96);unclassified(96);
Otu563	83	Eukaryota(100);Fungi(100);Basidiomycota(100);undefined(100);Agaricomycetes(91);Cantharellales(82);Ceratobasidiaceae(82);Waitea(82);Rhizoctonia__zeae(82);
Otu891	83	Eukaryota(100);Fungi(100);unclassified;unclassified;unclassified;unclassified;unclassified;unclassified;unclassified;
Otu016	82	Eukaryota(100);Fungi(100);Ascomycota(100);unclassified(88);unclassified(88);unclassified(88);unclassified(88);unclassified(88);unclassified(88);
Otu668	82	Eukaryota(100);Fungi(100);Ascomycota(100);unclassified;unclassified;unclassified;unclassified;unclassified;unclassified;
Otu187	80	Eukaryota(100);Fungi(100);Ascomycota(100);unclassified(97);unclassified(97);unclassified(97);unclassified(97);unclassified(97);unclassified(97);
Otu537	80	Eukaryota(100);Fungi(100);unclassified(100);unclassified(100);unclassified(100);unclassified(100);unclassified(100);unclassified(100);unclassified(100);
Otu673	77	Eukaryota(100);Fungi(100);Chytridiomycota(99);undefined(99);Chytridiomycetes(99);Cladochytriales(97);Cladochytriaceae(97);Cladochytrium(97);Cladochytrium__replicatum(97);
Otu674	77	Eukaryota(100);Fungi(100);Zygomycota(94);Mucoromycotina(94);undefined(94);unclassified;unclassified;unclassified;unclassified;
Otu226	76	Eukaryota(100);Fungi(100);Ascomycota(100);unclassified;unclassified;unclassified;unclassified;unclassified;unclassified;
Otu558	75	Eukaryota(100);Fungi(100);Ascomycota(100);Pezizomycotina(100);Sordariomycetes(95);unclassified(95);unclassified(95);unclassified(95);unclassified(95);
Otu595	74	Eukaryota(100);Fungi(100);Ascomycota(100);Pezizomycotina(100);Sordariomycetes(100);Glomerellales(92);Plectosphaerellaceae(92);unclassified(88);unclassified(88);
Otu601	74	Eukaryota(100);Fungi(100);Ascomycota(100);Saccharomycotina(100);Saccharomycetes(100);Saccharomycetales(100);unclassified(95);unclassified(95);unclassified(95);
Otu048	72	Eukaryota(100);Fungi(100);Ascomycota(100);Pezizomycotina(100);unclassified;unclassified;unclassified;unclassified;unclassified;
Otu238	72	Eukaryota(100);Fungi(100);Ascomycota(100);unclassified(99);unclassified(99);unclassified(99);unclassified(99);unclassified(99);unclassified(99);
Otu033	71	Eukaryota(100);Fungi(100);Ascomycota(100);Pezizomycotina(100);Sordariomycetes(96);unclassified;unclassified;unclassified;unclassified;
Otu176	71	Eukaryota(100);Fungi(100);Ascomycota(100);unclassified(82);unclassified(82);unclassified(82);unclassified(82);unclassified(82);unclassified(82);
Otu698	71	Eukaryota(100);Fungi(100);unclassified(96);unclassified(96);unclassified(96);unclassified(96);unclassified(96);unclassified(96);unclassified(96);
Otu649	70	Eukaryota(100);Fungi(100);Ascomycota(100);Pezizomycotina(100);unclassified;unclassified;unclassified;unclassified;unclassified;
Otu813	69	Eukaryota(100);Fungi(100);unclassified(100);unclassified(100);unclassified(100);unclassified(100);unclassified(100);unclassified(100);unclassified(100);
Otu328	68	Eukaryota(100);Fungi(100);Ascomycota(100);Pezizomycotina(98);Sordariomycetes(84);unclassified(84);unclassified(84);unclassified(84);unclassified(84);
Otu805	68	Eukaryota(100);Fungi(100);unclassified(100);unclassified(100);unclassified(100);unclassified(100);unclassified(100);unclassified(100);unclassified(100);
Otu163	67	Eukaryota(100);Fungi(100);Chytridiomycota(98);undefined(98);Chytridiomycetes(96);Chytridiales(86);Endochytriaceae(80);unclassified;unclassified;
Otu060	65	Eukaryota(100);Fungi(100);Ascomycota(100);unclassified;unclassified;unclassified;unclassified;unclassified;unclassified;
Otu347	64	Eukaryota(100);Fungi(100);Ascomycota(100);Pezizomycotina(100);Sordariomycetes(85);unclassified(85);unclassified(85);unclassified(85);unclassified(85);
Otu485	64	Eukaryota(100);Fungi(100);Ascomycota(100);Pezizomycotina(94);Eurotiomycetes(93);Eurotiales(91);Trichocomaceae(90);unclassified(90);unclassified(90);
Otu488	64	Eukaryota(100);Fungi(100);Basidiomycota(100);undefined(100);Agaricomycetes(100);unclassified;unclassified;unclassified;unclassified;
Otu588	64	Eukaryota(100);Fungi(100);Ascomycota(91);unclassified(82);unclassified(82);unclassified(82);unclassified(82);unclassified(82);unclassified(82);
Otu511	63	Eukaryota(100);Fungi(100);Ascomycota(100);unclassified(99);unclassified(99);unclassified(99);unclassified(99);unclassified(99);unclassified(99);
Otu527	63	Eukaryota(100);Fungi(100);Basidiomycota(100);undefined(100);Agaricomycetes(93);Polyporales(93);Lachnocladiaceae(93);unclassified;unclassified;
Otu311	62	Eukaryota(100);Fungi(100);Ascomycota(100);unclassified(94);unclassified(94);unclassified(94);unclassified(94);unclassified(94);unclassified(94);
Otu550	62	Eukaryota(100);Fungi(100);Ascomycota(100);unclassified(91);unclassified(91);unclassified(91);unclassified(91);unclassified(91);unclassified(91);
Otu540	61	Eukaryota(100);Fungi(100);Chytridiomycota(99);undefined(99);Chytridiomycetes(99);Chytridiales(99);Megachytriaceae(92);Nowakowskiella(92);Nowakowskiella__sp.__JEL127(92);
Otu607	61	Eukaryota(100);Fungi(100);unclassified;unclassified;unclassified;unclassified;unclassified;unclassified;unclassified;
Otu720	61	Eukaryota(100);Fungi(100);unclassified(100);unclassified(100);unclassified(100);unclassified(100);unclassified(100);unclassified(100);unclassified(100);
Otu158	60	Eukaryota(100);Fungi(100);Ascomycota(100);Pezizomycotina(100);unclassified;unclassified;unclassified;unclassified;unclassified;
Otu497	60	Eukaryota(100);Fungi(100);Glomeromycota(97);undefined(97);Glomeromycetes(84);unclassified;unclassified;unclassified;unclassified;
Otu160	59	Eukaryota(100);Fungi(100);Ascomycota(100);Pezizomycotina(92);unclassified;unclassified;unclassified;unclassified;unclassified;
Otu322	59	Eukaryota(100);Fungi(100);unclassified(100);unclassified(100);unclassified(100);unclassified(100);unclassified(100);unclassified(100);unclassified(100);
Otu733	59	Eukaryota(100);Fungi(100);Basidiomycota(100);unclassified;unclassified;unclassified;unclassified;unclassified;unclassified;
Otu263	58	Eukaryota(100);Fungi(100);Ascomycota(100);unclassified(87);unclassified(87);unclassified(87);unclassified(87);unclassified(87);unclassified(87);
Otu317	58	Eukaryota(100);Fungi(100);Ascomycota(100);Pezizomycotina(82);unclassified(80);unclassified(80);unclassified(80);unclassified(80);unclassified(80);
Otu258	57	Eukaryota(100);Fungi(100);Ascomycota(100);unclassified;unclassified;unclassified;unclassified;unclassified;unclassified;
Otu437	57	Eukaryota(100);Fungi(100);Ascomycota(100);unclassified(100);unclassified(100);unclassified(100);unclassified(100);unclassified(100);unclassified(100);
Otu326	56	Eukaryota(100);Fungi(100);Ascomycota(100);Pezizomycotina(100);Sordariomycetes(86);unclassified(86);unclassified(86);unclassified(86);unclassified(86);
Otu495	56	Eukaryota(100);Fungi(100);Glomeromycota(100);undefined(100);Glomeromycetes(95);Glomerales(95);Glomeraceae(95);unclassified;unclassified;
Otu638	55	Eukaryota(100);Fungi(100);unclassified(100);unclassified(100);unclassified(100);unclassified(100);unclassified(100);unclassified(100);unclassified(100);
Otu598	54	Eukaryota(100);Fungi(100);Basidiomycota(100);undefined(100);Agaricomycetes(93);unclassified(88);unclassified(88);unclassified(88);unclassified(88);
Otu679	54	Eukaryota(100);Fungi(100);Ascomycota(99);unclassified(95);unclassified(95);unclassified(95);unclassified(95);unclassified(95);unclassified(95);
Otu323	53	Eukaryota(100);Fungi(100);Ascomycota(100);Pezizomycotina(93);unclassified;unclassified;unclassified;unclassified;unclassified;
Otu397	53	Eukaryota(100);Fungi(100);Basidiomycota(99);undefined(85);unclassified;unclassified;unclassified;unclassified;unclassified;
Otu342	52	Eukaryota(100);Fungi(100);Ascomycota(100);unclassified(97);unclassified(97);unclassified(97);unclassified(97);unclassified(97);unclassified(97);
Otu082	51	Eukaryota(100);Fungi(100);Ascomycota(100);unclassified(100);unclassified(100);unclassified(100);unclassified(100);unclassified(100);unclassified(100);
Otu255	51	Eukaryota(100);Fungi(100);Ascomycota(100);unclassified;unclassified;unclassified;unclassified;unclassified;unclassified;
Otu516	51	Eukaryota(100);Fungi(100);Ascomycota(100);unclassified(99);unclassified(99);unclassified(99);unclassified(99);unclassified(99);unclassified(99);
Otu716	51	Eukaryota(100);Fungi(100);Basidiomycota(100);undefined(100);Tremellomycetes(100);Tremellales(97);unclassified(97);unclassified(97);unclassified(97);
Otu132	50	Eukaryota(100);Fungi(100);Ascomycota(100);Pezizomycotina(90);unclassified(90);unclassified(90);unclassified(90);unclassified(90);unclassified(90);
Otu306	49	Eukaryota(100);Fungi(100);Ascomycota(100);unclassified(92);unclassified(92);unclassified(92);unclassified(92);unclassified(92);unclassified(92);
Otu429	49	Eukaryota(100);Fungi(100);Ascomycota(100);Pezizomycotina(90);Dothideomycetes(88);Capnodiales(84);unclassified;unclassified;unclassified;
Otu331	48	Eukaryota(100);Fungi(100);Ascomycota(100);Pezizomycotina(98);Sordariomycetes(94);unclassified(94);unclassified(94);unclassified(94);unclassified(94);
Otu079	47	Eukaryota(100);Fungi(100);Ascomycota(100);unclassified(94);unclassified(94);unclassified(94);unclassified(94);unclassified(94);unclassified(94);
Otu711	47	Eukaryota(100);Fungi(100);Basidiomycota(100);undefined(100);Agaricomycetes(100);Sebacinales(96);Sebacinaceae(96);Piriformospora(94);Piriformospora__indica(94);
Otu374	45	Eukaryota(100);Fungi(100);Ascomycota(100);unclassified(100);unclassified(100);unclassified(100);unclassified(100);unclassified(100);unclassified(100);
Otu736	45	Eukaryota(100);Fungi(100);unclassified(100);unclassified(100);unclassified(100);unclassified(100);unclassified(100);unclassified(100);unclassified(100);
Otu765	45	Eukaryota(100);Fungi(100);unclassified(100);unclassified(100);unclassified(100);unclassified(100);unclassified(100);unclassified(100);unclassified(100);
Otu349	44	Eukaryota(100);Fungi(100);Ascomycota(100);unclassified;unclassified;unclassified;unclassified;unclassified;unclassified;
Otu629	43	Eukaryota(100);Fungi(100);Ascomycota(100);unclassified(91);unclassified(91);unclassified(91);unclassified(91);unclassified(91);unclassified(91);
Otu690	43	Eukaryota(100);Fungi(100);unclassified(98);unclassified(98);unclassified(98);unclassified(98);unclassified(98);unclassified(98);unclassified(98);
Otu151	42	Eukaryota(100);Fungi(100);Ascomycota(100);unclassified;unclassified;unclassified;unclassified;unclassified;unclassified;
Otu272	42	Eukaryota(100);Fungi(100);Ascomycota(100);unclassified;unclassified;unclassified;unclassified;unclassified;unclassified;
Otu316	42	Eukaryota(100);Fungi(100);Ascomycota(100);unclassified;unclassified;unclassified;unclassified;unclassified;unclassified;
Otu688	42	Eukaryota(100);Fungi(100);Ascomycota(100);undefined(100);undefined(100);undefined(100);undefined(100);Ochroconis(100);unclassified;
Otu791	42	Eukaryota(100);Fungi(100);unclassified(100);unclassified(100);unclassified(100);unclassified(100);unclassified(100);unclassified(100);unclassified(100);
Otu133	41	Eukaryota(100);Fungi(100);Ascomycota(100);unclassified;unclassified;unclassified;unclassified;unclassified;unclassified;
Otu568	41	Eukaryota(100);Fungi(100);Ascomycota(100);unclassified(83);unclassified(83);unclassified(83);unclassified(83);unclassified(83);unclassified(83);
Otu217	40	Eukaryota(100);Fungi(100);Ascomycota(100);Pezizomycotina(98);unclassified;unclassified;unclassified;unclassified;unclassified;
Otu288	40	Eukaryota(100);Fungi(100);Ascomycota(100);unclassified(100);unclassified(100);unclassified(100);unclassified(100);unclassified(100);unclassified(100);
Otu332	40	Eukaryota(100);Fungi(100);Ascomycota(100);Pezizomycotina(100);Sordariomycetes(83);unclassified(83);unclassified(83);unclassified(83);unclassified(83);
Otu484	40	Eukaryota(100);Fungi(100);Ascomycota(100);Pezizomycotina(95);unclassified;unclassified;unclassified;unclassified;unclassified;
Otu549	40	Eukaryota(100);Fungi(100);Ascomycota(100);unclassified(98);unclassified(98);unclassified(98);unclassified(98);unclassified(98);unclassified(98);
Otu127	39	Eukaryota(100);Fungi(100);Ascomycota(100);unclassified(98);unclassified(98);unclassified(98);unclassified(98);unclassified(98);unclassified(98);
Otu203	39	Eukaryota(100);Fungi(100);Ascomycota(100);Pezizomycotina(93);unclassified;unclassified;unclassified;unclassified;unclassified;
Otu276	39	Eukaryota(100);Fungi(100);Ascomycota(100);unclassified(83);unclassified(83);unclassified(83);unclassified(83);unclassified(83);unclassified(83);
Otu325	39	Eukaryota(100);Fungi(100);Ascomycota(100);Pezizomycotina(90);unclassified;unclassified;unclassified;unclassified;unclassified;
Otu480	39	Eukaryota(100);Fungi(100);Ascomycota(100);unclassified;unclassified;unclassified;unclassified;unclassified;unclassified;
Otu233	38	Eukaryota(100);Fungi(100);Ascomycota(100);unclassified;unclassified;unclassified;unclassified;unclassified;unclassified;
Otu339	38	Eukaryota(100);Fungi(100);Ascomycota(100);unclassified;unclassified;unclassified;unclassified;unclassified;unclassified;
Otu376	38	Eukaryota(100);Fungi(100);Ascomycota(100);unclassified;unclassified;unclassified;unclassified;unclassified;unclassified;
Otu661	38	Eukaryota(100);Fungi(100);Ascomycota(100);Pezizomycotina(100);Eurotiomycetes(100);Eurotiales(98);Trichocomaceae(98);unclassified(98);unclassified(98);
Otu670	38	Eukaryota(100);Fungi(100);unclassified(100);unclassified(100);unclassified(100);unclassified(100);unclassified(100);unclassified(100);unclassified(100);
Otu714	38	Eukaryota(100);Fungi(100);Ascomycota(100);Pezizomycotina(100);unclassified;unclassified;unclassified;unclassified;unclassified;
Otu114	37	Eukaryota(100);Fungi(100);Ascomycota(100);unclassified(100);unclassified(100);unclassified(100);unclassified(100);unclassified(100);unclassified(100);
Otu141	37	Eukaryota(100);Fungi(100);unclassified;unclassified;unclassified;unclassified;unclassified;unclassified;unclassified;
Otu243	37	Eukaryota(100);Fungi(100);Ascomycota(100);unclassified(98);unclassified(98);unclassified(98);unclassified(98);unclassified(98);unclassified(98);
Otu319	37	Eukaryota(100);Fungi(100);Ascomycota(100);unclassified;unclassified;unclassified;unclassified;unclassified;unclassified;
Otu337	37	Eukaryota(100);Fungi(100);Ascomycota(100);unclassified(100);unclassified(100);unclassified(100);unclassified(100);unclassified(100);unclassified(100);
Otu646	37	Eukaryota(100);Fungi(100);Ascomycota(100);unclassified(98);unclassified(98);unclassified(98);unclassified(98);unclassified(98);unclassified(98);
Otu121	36	Eukaryota(100);Fungi(100);Ascomycota(100);unclassified(95);unclassified(95);unclassified(95);unclassified(95);unclassified(95);unclassified(95);
Otu183	36	Eukaryota(100);Fungi(100);unclassified;unclassified;unclassified;unclassified;unclassified;unclassified;unclassified;
Otu230	36	Eukaryota(100);Fungi(100);Ascomycota(100);unclassified;unclassified;unclassified;unclassified;unclassified;unclassified;
Otu385	36	Eukaryota(100);Fungi(100);Ascomycota(100);Pezizomycotina(100);unclassified;unclassified;unclassified;unclassified;unclassified;
Otu386	36	Eukaryota(100);Fungi(100);Ascomycota(100);Pezizomycotina(92);unclassified;unclassified;unclassified;unclassified;unclassified;
Otu411	36	Eukaryota(100);Fungi(100);unclassified(100);unclassified(100);unclassified(100);unclassified(100);unclassified(100);unclassified(100);unclassified(100);
Otu802	36	Eukaryota(100);Fungi(100);unclassified(100);unclassified(100);unclassified(100);unclassified(100);unclassified(100);unclassified(100);unclassified(100);
Otu085	35	Eukaryota(100);Fungi(100);Ascomycota(100);unclassified(98);unclassified(98);unclassified(98);unclassified(98);unclassified(98);unclassified(98);
Otu205	35	Eukaryota(100);Fungi(100);Ascomycota(100);Pezizomycotina(95);unclassified;unclassified;unclassified;unclassified;unclassified;
Otu248	35	Eukaryota(100);Fungi(100);Ascomycota(100);unclassified(80);unclassified(80);unclassified(80);unclassified(80);unclassified(80);unclassified(80);
Otu408	35	Eukaryota(100);Fungi(100);unclassified(100);unclassified(100);unclassified(100);unclassified(100);unclassified(100);unclassified(100);unclassified(100);
Otu462	35	Eukaryota(100);Fungi(100);Ascomycota(100);Pezizomycotina(100);unclassified;unclassified;unclassified;unclassified;unclassified;
Otu631	35	Eukaryota(100);Fungi(100);Basidiomycota(100);undefined(100);Agaricomycetes(100);Agaricales(92);Marasmiaceae(89);unclassified;unclassified;
Otu651	35	Eukaryota(100);Fungi(100);Ascomycota(100);Pezizomycotina(100);Sordariomycetes(100);undefined(80);Apiosporaceae(80);Arthrinium(80);Arthrinium__phaeospermum(80);
Otu107	34	Eukaryota(100);Fungi(100);Ascomycota(100);unclassified(100);unclassified(100);unclassified(100);unclassified(100);unclassified(100);unclassified(100);
Otu139	34	Eukaryota(100);Fungi(100);Ascomycota(100);unclassified(92);unclassified(92);unclassified(92);unclassified(92);unclassified(92);unclassified(92);
Otu177	34	Eukaryota(100);Fungi(100);Ascomycota(100);unclassified(98);unclassified(98);unclassified(98);unclassified(98);unclassified(98);unclassified(98);
Otu220	34	Eukaryota(100);Fungi(100);Ascomycota(100);Pezizomycotina(80);unclassified;unclassified;unclassified;unclassified;unclassified;
Otu569	34	Eukaryota(100);Fungi(100);Ascomycota(100);unclassified(80);unclassified(80);unclassified(80);unclassified(80);unclassified(80);unclassified(80);
Otu796	34	Eukaryota(100);Fungi(100);unclassified(95);unclassified(95);unclassified(95);unclassified(95);unclassified(95);unclassified(95);unclassified(95);
Otu302	33	Eukaryota(100);Fungi(100);Ascomycota(100);unclassified(82);unclassified(82);unclassified(82);unclassified(82);unclassified(82);unclassified(82);
Otu542	33	Eukaryota(100);Fungi(100);Ascomycota(100);unclassified;unclassified;unclassified;unclassified;unclassified;unclassified;
Otu231	32	Eukaryota(100);Fungi(100);Ascomycota(100);Pezizomycotina(94);unclassified;unclassified;unclassified;unclassified;unclassified;
Otu354	32	Eukaryota(100);Fungi(100);unclassified;unclassified;unclassified;unclassified;unclassified;unclassified;unclassified;
Otu551	32	Eukaryota(100);Fungi(100);Ascomycota(100);Pezizomycotina(97);unclassified(82);unclassified(82);unclassified(82);unclassified(82);unclassified(82);
Otu561	32	Eukaryota(100);Fungi(100);Ascomycota(100);unclassified(100);unclassified(100);unclassified(100);unclassified(100);unclassified(100);unclassified(100);
Otu749	32	Eukaryota(100);Fungi(100);Ascomycota(100);Pezizomycotina(100);Sordariomycetes(94);unclassified;unclassified;unclassified;unclassified;
Otu803	32	Eukaryota(100);Fungi(100);unclassified(100);unclassified(100);unclassified(100);unclassified(100);unclassified(100);unclassified(100);unclassified(100);
Otu313	31	Eukaryota(100);Fungi(100);Ascomycota(100);unclassified(84);unclassified(84);unclassified(84);unclassified(84);unclassified(84);unclassified(84);
Otu400	31	Eukaryota(100);Fungi(100);Ascomycota(100);unclassified;unclassified;unclassified;unclassified;unclassified;unclassified;
Otu421	31	Eukaryota(100);Fungi(100);Ascomycota(100);Pezizomycotina(97);Dothideomycetes(97);Capnodiales(97);Mycosphaerellaceae(94);unclassified;unclassified;
Otu721	31	Eukaryota(100);Fungi(100);unclassified(100);unclassified(100);unclassified(100);unclassified(100);unclassified(100);unclassified(100);unclassified(100);
Otu788	31	Eukaryota(100);Fungi(100);unclassified(100);unclassified(100);unclassified(100);unclassified(100);unclassified(100);unclassified(100);unclassified(100);
Otu038	30	Eukaryota(100);Fungi(100);Ascomycota(100);unclassified;unclassified;unclassified;unclassified;unclassified;unclassified;
Otu350	30	Eukaryota(100);Fungi(100);Ascomycota(100);Pezizomycotina(87);unclassified;unclassified;unclassified;unclassified;unclassified;
Otu420	30	Eukaryota(100);Fungi(100);Ascomycota(100);Pezizomycotina(90);unclassified;unclassified;unclassified;unclassified;unclassified;
Otu443	30	Eukaryota(100);Fungi(100);Ascomycota(100);unclassified;unclassified;unclassified;unclassified;unclassified;unclassified;
Otu678	30	Eukaryota(100);Fungi(100);Ascomycota(100);undefined(87);undefined(87);undefined(87);undefined(87);unclassified;unclassified;
Otu685	30	Eukaryota(100);Fungi(100);Ascomycota(100);Pezizomycotina(100);Pezizomycetes(94);Pezizales(94);Ascobolaceae(90);Saccobolus(90);Saccobolus__dilutellus(90);
Otu747	30	Eukaryota(100);Fungi(100);Ascomycota(100);Pezizomycotina(100);unclassified;unclassified;unclassified;unclassified;unclassified;
Otu216	29	Eukaryota(100);Fungi(100);Ascomycota(100);Pezizomycotina(90);unclassified;unclassified;unclassified;unclassified;unclassified;
Otu270	29	Eukaryota(100);Fungi(100);Ascomycota(100);unclassified;unclassified;unclassified;unclassified;unclassified;unclassified;
Otu391	29	Eukaryota(100);Fungi(100);Ascomycota(100);unclassified(90);unclassified(90);unclassified(90);unclassified(90);unclassified(90);unclassified(90);
Otu524	29	Eukaryota(100);Fungi(100);Ascomycota(100);Pezizomycotina(94);Eurotiomycetes(90);unclassified;unclassified;unclassified;unclassified;
Otu712	29	Eukaryota(100);Fungi(100);Basidiomycota(100);undefined(100);Tremellomycetes(100);Tremellales(90);undefined(90);unclassified(83);unclassified(83);
Otu737	29	Eukaryota(100);Fungi(100);Ascomycota(100);unclassified(100);unclassified(100);unclassified(100);unclassified(100);unclassified(100);unclassified(100);
Otu239	28	Eukaryota(100);Fungi(100);Ascomycota(100);Pezizomycotina(90);unclassified;unclassified;unclassified;unclassified;unclassified;
Otu265	28	Eukaryota(100);Fungi(100);Ascomycota(100);unclassified;unclassified;unclassified;unclassified;unclassified;unclassified;
Otu580	28	Eukaryota(100);Fungi(100);Ascomycota(100);Pezizomycotina(97);Sordariomycetes(90);unclassified(90);unclassified(90);unclassified(90);unclassified(90);
Otu609	28	Eukaryota(100);Fungi(100);Chytridiomycota(100);undefined(100);Chytridiomycetes(100);Chytridiales(100);Megachytriaceae(100);Nowakowskiella(100);unclassified;
Otu610	28	Eukaryota(100);Fungi(100);unclassified(100);unclassified(100);unclassified(100);unclassified(100);unclassified(100);unclassified(100);unclassified(100);
Otu773	28	Eukaryota(100);Fungi(100);unclassified(100);unclassified(100);unclassified(100);unclassified(100);unclassified(100);unclassified(100);unclassified(100);
Otu026	27	Eukaryota(100);Fungi(100);Ascomycota(100);unclassified(100);unclassified(100);unclassified(100);unclassified(100);unclassified(100);unclassified(100);
Otu192	27	Eukaryota(100);Fungi(100);Ascomycota(100);unclassified(100);unclassified(100);unclassified(100);unclassified(100);unclassified(100);unclassified(100);
Otu252	27	Eukaryota(100);Fungi(100);Ascomycota(100);Pezizomycotina(100);Sordariomycetes(89);unclassified(89);unclassified(89);unclassified(89);unclassified(89);
Otu295	27	Eukaryota(100);Fungi(100);Ascomycota(100);unclassified(86);unclassified(86);unclassified(86);unclassified(86);unclassified(86);unclassified(86);
Otu594	27	Eukaryota(100);Fungi(100);Basidiomycota(100);undefined(100);unclassified;unclassified;unclassified;unclassified;unclassified;
Otu692	27	Eukaryota(100);Fungi(100);Ascomycota(100);unclassified(100);unclassified(100);unclassified(100);unclassified(100);unclassified(100);unclassified(100);
Otu810	27	Eukaryota(100);Fungi(100);unclassified;unclassified;unclassified;unclassified;unclassified;unclassified;unclassified;
Otu041	26	Eukaryota(100);Fungi(100);Ascomycota(100);unclassified(97);unclassified(97);unclassified(97);unclassified(97);unclassified(97);unclassified(97);
Otu131	26	Eukaryota(100);Fungi(100);Ascomycota(93);unclassified(81);unclassified(81);unclassified(81);unclassified(81);unclassified(81);unclassified(81);
Otu384	26	Eukaryota(100);Fungi(100);Ascomycota(100);unclassified(100);unclassified(100);unclassified(100);unclassified(100);unclassified(100);unclassified(100);
Otu514	26	Eukaryota(100);Fungi(100);Ascomycota(100);unclassified(89);unclassified(89);unclassified(89);unclassified(89);unclassified(89);unclassified(89);
Otu282	25	Eukaryota(100);Fungi(100);Ascomycota(100);unclassified(92);unclassified(92);unclassified(92);unclassified(92);unclassified(92);unclassified(92);
Otu341	25	Eukaryota(100);Fungi(100);Ascomycota(100);unclassified(88);unclassified(88);unclassified(88);unclassified(88);unclassified(88);unclassified(88);
Otu345	25	Eukaryota(100);Fungi(100);Ascomycota(100);unclassified;unclassified;unclassified;unclassified;unclassified;unclassified;
Otu409	25	Eukaryota(100);Fungi(100);Ascomycota(100);unclassified;unclassified;unclassified;unclassified;unclassified;unclassified;
Otu472	25	Eukaryota(100);Fungi(100);Ascomycota(100);unclassified(100);unclassified(100);unclassified(100);unclassified(100);unclassified(100);unclassified(100);
Otu507	25	Eukaryota(100);Fungi(100);Ascomycota(100);Pezizomycotina(100);unclassified;unclassified;unclassified;unclassified;unclassified;
Otu612	25	Eukaryota(100);Fungi(100);Ascomycota(100);unclassified(96);unclassified(96);unclassified(96);unclassified(96);unclassified(96);unclassified(96);
Otu675	25	Eukaryota(100);Fungi(100);Chytridiomycota(92);undefined(92);unclassified;unclassified;unclassified;unclassified;unclassified;
Otu062	24	Eukaryota(100);Fungi(100);Ascomycota(100);unclassified(100);unclassified(100);unclassified(100);unclassified(100);unclassified(100);unclassified(100);
Otu071	24	Eukaryota(100);Fungi(100);Ascomycota(100);unclassified(100);unclassified(100);unclassified(100);unclassified(100);unclassified(100);unclassified(100);
Otu074	24	Eukaryota(100);Fungi(100);Ascomycota(100);unclassified(100);unclassified(100);unclassified(100);unclassified(100);unclassified(100);unclassified(100);
Otu144	24	Eukaryota(100);Fungi(100);Ascomycota(100);unclassified(88);unclassified(88);unclassified(88);unclassified(88);unclassified(88);unclassified(88);
Otu227	24	Eukaryota(100);Fungi(100);Ascomycota(100);unclassified(100);unclassified(100);unclassified(100);unclassified(100);unclassified(100);unclassified(100);
Otu235	24	Eukaryota(100);Fungi(100);Ascomycota(100);unclassified(96);unclassified(96);unclassified(96);unclassified(96);unclassified(96);unclassified(96);
Otu236	24	Eukaryota(100);Fungi(100);Ascomycota(100);unclassified;unclassified;unclassified;unclassified;unclassified;unclassified;
Otu280	24	Eukaryota(100);Fungi(100);Ascomycota(100);unclassified;unclassified;unclassified;unclassified;unclassified;unclassified;
Otu307	24	Eukaryota(100);Fungi(100);Ascomycota(100);unclassified;unclassified;unclassified;unclassified;unclassified;unclassified;
Otu318	24	Eukaryota(100);Fungi(100);Ascomycota(100);unclassified;unclassified;unclassified;unclassified;unclassified;unclassified;
Otu473	24	Eukaryota(100);Fungi(100);Ascomycota(100);unclassified(100);unclassified(100);unclassified(100);unclassified(100);unclassified(100);unclassified(100);
Otu662	24	Eukaryota(100);Fungi(100);Basidiomycota(100);Ustilaginomycotina(100);Ustilaginomycetes(100);Ustilaginales(100);Ustilaginaceae(100);Pseudozyma(100);Pseudozyma__flocculosa(96);
Otu742	24	Eukaryota(100);Fungi(100);Chytridiomycota(100);undefined(100);Chytridiomycetes(100);Chytridiales(100);Megachytriaceae(100);Nowakowskiella(100);unclassified(100);
Otu801	24	Eukaryota(100);Fungi(100);unclassified(100);unclassified(100);unclassified(100);unclassified(100);unclassified(100);unclassified(100);unclassified(100);
Otu237	23	Eukaryota(100);Fungi(100);Ascomycota(100);unclassified(100);unclassified(100);unclassified(100);unclassified(100);unclassified(100);unclassified(100);
Otu330	23	Eukaryota(100);Fungi(100);Ascomycota(100);Pezizomycotina(96);unclassified;unclassified;unclassified;unclassified;unclassified;
Otu390	23	Eukaryota(100);Fungi(100);Ascomycota(100);unclassified(100);unclassified(100);unclassified(100);unclassified(100);unclassified(100);unclassified(100);
Otu414	23	Eukaryota(100);Fungi(100);Ascomycota(100);Pezizomycotina(100);Dothideomycetes(100);Capnodiales(100);Dissoconiaceae(100);Dissoconium(100);Dissoconium__dekkeri(96);
Otu603	23	Eukaryota(100);Fungi(100);unclassified(100);unclassified(100);unclassified(100);unclassified(100);unclassified(100);unclassified(100);unclassified(100);
Otu681	23	Eukaryota(100);Fungi(100);Ascomycota(100);Pezizomycotina(96);unclassified;unclassified;unclassified;unclassified;unclassified;
Otu683	23	Eukaryota(100);Fungi(100);Ascomycota(100);unclassified(100);unclassified(100);unclassified(100);unclassified(100);unclassified(100);unclassified(100);
Otu119	22	Eukaryota(100);Fungi(100);Ascomycota(100);Pezizomycotina(100);Sordariomycetes(82);unclassified(82);unclassified(82);unclassified(82);unclassified(82);
Otu275	22	Eukaryota(100);Fungi(100);Ascomycota(100);unclassified;unclassified;unclassified;unclassified;unclassified;unclassified;
Otu355	22	Eukaryota(100);Fungi(100);Ascomycota(100);Pezizomycotina(100);unclassified;unclassified;unclassified;unclassified;unclassified;
Otu387	22	Eukaryota(100);Fungi(100);Ascomycota(100);Pezizomycotina(100);unclassified;unclassified;unclassified;unclassified;unclassified;
Otu565	22	Eukaryota(100);Fungi(100);Basidiomycota(100);undefined(100);Agaricomycetes(91);unclassified(87);unclassified(87);unclassified(87);unclassified(87);
Otu767	22	Eukaryota(100);Fungi(100);Ascomycota(100);Pezizomycotina(100);unclassified;unclassified;unclassified;unclassified;unclassified;
Otu049	21	Eukaryota(100);Fungi(100);Ascomycota(100);Pezizomycotina(100);Sordariomycetes(100);unclassified;unclassified;unclassified;unclassified;
Otu135	21	Eukaryota(100);Fungi(100);Ascomycota(100);Pezizomycotina(100);Sordariomycetes(100);unclassified;unclassified;unclassified;unclassified;
Otu188	21	Eukaryota(100);Fungi(100);Ascomycota(100);Pezizomycotina(91);unclassified;unclassified;unclassified;unclassified;unclassified;
Otu204	21	Eukaryota(100);Fungi(100);Ascomycota(100);Pezizomycotina(86);unclassified(86);unclassified(86);unclassified(86);unclassified(86);unclassified(86);
Otu246	21	Eukaryota(100);Fungi(100);Ascomycota(100);unclassified(91);unclassified(91);unclassified(91);unclassified(91);unclassified(91);unclassified(91);
Otu250	21	Eukaryota(100);Fungi(100);Ascomycota(100);Pezizomycotina(91);unclassified;unclassified;unclassified;unclassified;unclassified;
Otu351	21	Eukaryota(100);Fungi(100);Ascomycota(100);unclassified(96);unclassified(96);unclassified(96);unclassified(96);unclassified(96);unclassified(96);
Otu479	21	Eukaryota(100);Fungi(100);Ascomycota(100);Pezizomycotina(100);Sordariomycetes(86);unclassified(86);unclassified(86);unclassified(86);unclassified(86);
Otu501	21	Eukaryota(100);Fungi(100);Ascomycota(100);unclassified(100);unclassified(100);unclassified(100);unclassified(100);unclassified(100);unclassified(100);
Otu547	21	Eukaryota(100);Fungi(100);Ascomycota(100);Pezizomycotina(96);unclassified(81);unclassified(81);unclassified(81);unclassified(81);unclassified(81);
Otu614	21	Eukaryota(100);Fungi(100);Ascomycota(100);Pezizomycotina(100);unclassified;unclassified;unclassified;unclassified;unclassified;
Otu169	20	Eukaryota(100);Fungi(100);Ascomycota(100);Pezizomycotina(85);unclassified(85);unclassified(85);unclassified(85);unclassified(85);unclassified(85);
Otu336	20	Eukaryota(100);Fungi(100);Ascomycota(100);unclassified;unclassified;unclassified;unclassified;unclassified;unclassified;
Otu378	20	Eukaryota(100);Fungi(100);Ascomycota(100);Pezizomycotina(90);unclassified;unclassified;unclassified;unclassified;unclassified;
Otu455	20	Eukaryota(100);Fungi(100);Ascomycota(100);Pezizomycotina(95);unclassified;unclassified;unclassified;unclassified;unclassified;
Otu463	20	Eukaryota(100);Fungi(100);Ascomycota(100);unclassified;unclassified;unclassified;unclassified;unclassified;unclassified;
Otu555	20	Eukaryota(100);Fungi(100);Ascomycota(100);unclassified;unclassified;unclassified;unclassified;unclassified;unclassified;
Otu556	20	Eukaryota(100);Fungi(100);Ascomycota(100);unclassified(85);unclassified(85);unclassified(85);unclassified(85);unclassified(85);unclassified(85);
Otu648	20	Eukaryota(100);Fungi(100);Ascomycota(100);Pezizomycotina(100);Sordariomycetes(85);unclassified;unclassified;unclassified;unclassified;
Otu669	20	Eukaryota(100);Fungi(100);Ascomycota(100);Pezizomycotina(100);unclassified;unclassified;unclassified;unclassified;unclassified;
Otu769	20	Eukaryota(100);Fungi(100);Ascomycota(100);unclassified;unclassified;unclassified;unclassified;unclassified;unclassified;
Otu186	19	Eukaryota(100);Fungi(100);Ascomycota(100);unclassified;unclassified;unclassified;unclassified;unclassified;unclassified;
Otu256	19	Eukaryota(100);Fungi(100);Ascomycota(100);unclassified(90);unclassified(90);unclassified(90);unclassified(90);unclassified(90);unclassified(90);
Otu310	19	Eukaryota(100);Fungi(100);Ascomycota(100);unclassified;unclassified;unclassified;unclassified;unclassified;unclassified;
Otu425	19	Eukaryota(100);Fungi(100);Ascomycota(100);unclassified(90);unclassified(90);unclassified(90);unclassified(90);unclassified(90);unclassified(90);
Otu445	19	Eukaryota(100);Fungi(100);Ascomycota(100);Pezizomycotina(85);unclassified(85);unclassified(85);unclassified(85);unclassified(85);unclassified(85);
Otu466	19	Eukaryota(100);Fungi(100);Ascomycota(100);Pezizomycotina(95);unclassified;unclassified;unclassified;unclassified;unclassified;
Otu467	19	Eukaryota(100);Fungi(100);Ascomycota(100);Pezizomycotina(100);Sordariomycetes(85);unclassified(85);unclassified(85);unclassified(85);unclassified(85);
Otu557	19	Eukaryota(100);Fungi(100);Ascomycota(100);unclassified;unclassified;unclassified;unclassified;unclassified;unclassified;
Otu613	19	Eukaryota(100);Fungi(100);Ascomycota(100);Pezizomycotina(95);unclassified;unclassified;unclassified;unclassified;unclassified;
Otu626	19	Eukaryota(100);Fungi(100);Ascomycota(100);Pezizomycotina(85);unclassified(85);unclassified(85);unclassified(85);unclassified(85);unclassified(85);
Otu689	19	Eukaryota(100);Fungi(100);unclassified(100);unclassified(100);unclassified(100);unclassified(100);unclassified(100);unclassified(100);unclassified(100);
Otu719	19	Eukaryota(100);Fungi(100);Ascomycota(100);unclassified(95);unclassified(95);unclassified(95);unclassified(95);unclassified(95);unclassified(95);
Otu730	19	Eukaryota(100);Fungi(100);Ascomycota(100);unclassified(100);unclassified(100);unclassified(100);unclassified(100);unclassified(100);unclassified(100);
Otu740	19	Eukaryota(100);Fungi(100);Chytridiomycota(100);undefined(100);Chytridiomycetes(100);Spizellomycetales(100);undefined(100);undefined(100);uncultured__Rozella(100);
Otu745	19	Eukaryota(100);Fungi(100);Ascomycota(100);Pezizomycotina(100);unclassified;unclassified;unclassified;unclassified;unclassified;
Otu809	19	Eukaryota(100);Fungi(100);unclassified(100);unclassified(100);unclassified(100);unclassified(100);unclassified(100);unclassified(100);unclassified(100);
Otu896	19	Eukaryota(100);Fungi(100);Ascomycota(85);unclassified(85);unclassified(85);unclassified(85);unclassified(85);unclassified(85);unclassified(85);
Otu025	18	Eukaryota(100);Fungi(100);Ascomycota(100);Pezizomycotina(89);unclassified(89);unclassified(89);unclassified(89);unclassified(89);unclassified(89);
Otu207	18	Eukaryota(100);Fungi(100);Ascomycota(100);unclassified(95);unclassified(95);unclassified(95);unclassified(95);unclassified(95);unclassified(95);
Otu215	18	Eukaryota(100);Fungi(100);Ascomycota(100);undefined(95);undefined(95);undefined(95);undefined(95);unclassified(95);unclassified(95);
Otu300	18	Eukaryota(100);Fungi(100);Ascomycota(100);Pezizomycotina(100);unclassified;unclassified;unclassified;unclassified;unclassified;
Otu369	18	Eukaryota(100);Fungi(100);Ascomycota(100);unclassified;unclassified;unclassified;unclassified;unclassified;unclassified;
Otu381	18	Eukaryota(100);Fungi(100);Ascomycota(100);unclassified(89);unclassified(89);unclassified(89);unclassified(89);unclassified(89);unclassified(89);
Otu441	18	Eukaryota(100);Fungi(100);Ascomycota(100);unclassified(100);unclassified(100);unclassified(100);unclassified(100);unclassified(100);unclassified(100);
Otu517	18	Eukaryota(100);Fungi(100);Ascomycota(100);unclassified(100);unclassified(100);unclassified(100);unclassified(100);unclassified(100);unclassified(100);
Otu572	18	Eukaryota(100);Fungi(100);Ascomycota(100);unclassified;unclassified;unclassified;unclassified;unclassified;unclassified;
Otu639	18	Eukaryota(100);Fungi(100);Ascomycota(100);unclassified(100);unclassified(100);unclassified(100);unclassified(100);unclassified(100);unclassified(100);
Otu757	18	Eukaryota(100);Fungi(100);Ascomycota(100);undefined(100);undefined(100);undefined(100);undefined(100);Ochroconis(100);unclassified;
Otu022	17	Eukaryota(100);Fungi(100);Ascomycota(100);unclassified;unclassified;unclassified;unclassified;unclassified;unclassified;
Otu047	17	Eukaryota(100);Fungi(100);Ascomycota(100);unclassified(83);unclassified(83);unclassified(83);unclassified(83);unclassified(83);unclassified(83);
Otu179	17	Eukaryota(100);Fungi(100);Ascomycota(100);Pezizomycotina(100);unclassified(95);unclassified(95);unclassified(95);unclassified(95);unclassified(95);
Otu245	17	Eukaryota(100);Fungi(100);Ascomycota(100);Pezizomycotina(89);unclassified;unclassified;unclassified;unclassified;unclassified;
Otu312	17	Eukaryota(100);Fungi(100);Ascomycota(100);unclassified(100);unclassified(100);unclassified(100);unclassified(100);unclassified(100);unclassified(100);
Otu344	17	Eukaryota(100);Fungi(100);Ascomycota(100);unclassified(100);unclassified(100);unclassified(100);unclassified(100);unclassified(100);unclassified(100);
Otu368	17	Eukaryota(100);Fungi(100);Ascomycota(100);unclassified;unclassified;unclassified;unclassified;unclassified;unclassified;
Otu410	17	Eukaryota(100);Fungi(100);Ascomycota(100);Pezizomycotina(95);unclassified;unclassified;unclassified;unclassified;unclassified;
Otu428	17	Eukaryota(100);Fungi(100);Ascomycota(100);Pezizomycotina(100);unclassified;unclassified;unclassified;unclassified;unclassified;
Otu471	17	Eukaryota(100);Fungi(100);Ascomycota(100);Pezizomycotina(100);unclassified;unclassified;unclassified;unclassified;unclassified;
Otu474	17	Eukaryota(100);Fungi(100);Ascomycota(100);unclassified(83);unclassified(83);unclassified(83);unclassified(83);unclassified(83);unclassified(83);
Otu498	17	Eukaryota(100);Fungi(100);Ascomycota(100);unclassified(95);unclassified(95);unclassified(95);unclassified(95);unclassified(95);unclassified(95);
Otu518	17	Eukaryota(100);Fungi(100);Ascomycota(100);unclassified(100);unclassified(100);unclassified(100);unclassified(100);unclassified(100);unclassified(100);
Otu530	17	Eukaryota(100);Fungi(100);Ascomycota(100);unclassified(83);unclassified(83);unclassified(83);unclassified(83);unclassified(83);unclassified(83);
Otu535	17	Eukaryota(100);Fungi(100);Ascomycota(100);unclassified(89);unclassified(89);unclassified(89);unclassified(89);unclassified(89);unclassified(89);
Otu546	17	Eukaryota(100);Fungi(100);Ascomycota(100);Pezizomycotina(100);unclassified;unclassified;unclassified;unclassified;unclassified;
Otu620	17	Eukaryota(100);Fungi(100);Ascomycota(100);unclassified(83);unclassified(83);unclassified(83);unclassified(83);unclassified(83);unclassified(83);
Otu642	17	Eukaryota(100);Fungi(100);unclassified(100);unclassified(100);unclassified(100);unclassified(100);unclassified(100);unclassified(100);unclassified(100);
Otu676	17	Eukaryota(100);Fungi(100);Ascomycota(100);Pezizomycotina(100);Sordariomycetes(83);unclassified;unclassified;unclassified;unclassified;
Otu753	17	Eukaryota(100);Fungi(100);Ascomycota(100);unclassified(100);unclassified(100);unclassified(100);unclassified(100);unclassified(100);unclassified(100);
Otu789	17	Eukaryota(100);Fungi(100);Ascomycota(100);unclassified;unclassified;unclassified;unclassified;unclassified;unclassified;
Otu817	17	Eukaryota(100);Fungi(100);unclassified(100);unclassified(100);unclassified(100);unclassified(100);unclassified(100);unclassified(100);unclassified(100);
Otu843	17	Eukaryota(100);Fungi(100);Ascomycota(100);unclassified(100);unclassified(100);unclassified(100);unclassified(100);unclassified(100);unclassified(100);
Otu005	16	Eukaryota(100);Fungi(100);Ascomycota(100);Pezizomycotina(100);unclassified;unclassified;unclassified;unclassified;unclassified;
Otu182	16	Eukaryota(100);Fungi(100);Ascomycota(100);unclassified;unclassified;unclassified;unclassified;unclassified;unclassified;
Otu314	16	Eukaryota(100);Fungi(100);Ascomycota(100);unclassified(88);unclassified(88);unclassified(88);unclassified(88);unclassified(88);unclassified(88);
Otu320	16	Eukaryota(100);Fungi(100);Ascomycota(100);unclassified;unclassified;unclassified;unclassified;unclassified;unclassified;
Otu456	16	Eukaryota(100);Fungi(100);Ascomycota(100);unclassified;unclassified;unclassified;unclassified;unclassified;unclassified;
Otu622	16	Eukaryota(100);Fungi(100);Ascomycota(100);unclassified(88);unclassified(88);unclassified(88);unclassified(88);unclassified(88);unclassified(88);
Otu628	16	Eukaryota(100);Fungi(100);Ascomycota(100);Pezizomycotina(100);unclassified;unclassified;unclassified;unclassified;unclassified;
Otu630	16	Eukaryota(100);Fungi(100);Basidiomycota(100);undefined(100);Agaricomycetes(100);Agaricales(100);Marasmiaceae(100);unclassified;unclassified;
Otu655	16	Eukaryota(100);Fungi(100);Ascomycota(100);Pezizomycotina(100);Sordariomycetes(88);unclassified;unclassified;unclassified;unclassified;
Otu707	16	Eukaryota(100);Fungi(100);Ascomycota(100);Pezizomycotina(88);unclassified;unclassified;unclassified;unclassified;unclassified;
Otu746	16	Eukaryota(100);Fungi(100);Ascomycota(100);unclassified;unclassified;unclassified;unclassified;unclassified;unclassified;
Otu830	16	Eukaryota(100);Fungi(100);Ascomycota(100);unclassified(94);unclassified(94);unclassified(94);unclassified(94);unclassified(94);unclassified(94);
Otu333	15	Eukaryota(100);Fungi(100);Ascomycota(100);Pezizomycotina(100);Sordariomycetes(87);unclassified(87);unclassified(87);unclassified(87);unclassified(87);
Otu338	15	Eukaryota(100);Fungi(100);Ascomycota(100);unclassified(100);unclassified(100);unclassified(100);unclassified(100);unclassified(100);unclassified(100);
Otu359	15	Eukaryota(100);Fungi(100);Ascomycota(100);Pezizomycotina(87);unclassified;unclassified;unclassified;unclassified;unclassified;
Otu519	15	Eukaryota(100);Fungi(100);Ascomycota(100);unclassified(100);unclassified(100);unclassified(100);unclassified(100);unclassified(100);unclassified(100);
Otu545	15	Eukaryota(100);Fungi(100);Ascomycota(100);Pezizomycotina(100);Sordariomycetes(94);unclassified;unclassified;unclassified;unclassified;
Otu585	15	Eukaryota(100);Fungi(100);Ascomycota(100);Pezizomycotina(100);Sordariomycetes(87);unclassified(87);unclassified(87);unclassified(87);unclassified(87);
Otu602	15	Eukaryota(100);Fungi(100);Ascomycota(100);Pezizomycotina(87);unclassified;unclassified;unclassified;unclassified;unclassified;
Otu633	15	Eukaryota(100);Fungi(100);Basidiomycota(100);undefined(100);Agaricomycetes(94);unclassified(94);unclassified(94);unclassified(94);unclassified(94);
Otu634	15	Eukaryota(100);Fungi(100);Ascomycota(100);unclassified;unclassified;unclassified;unclassified;unclassified;unclassified;
Otu691	15	Eukaryota(100);Fungi(100);Ascomycota(100);unclassified;unclassified;unclassified;unclassified;unclassified;unclassified;
Otu715	15	Eukaryota(100);Fungi(100);Ascomycota(100);unclassified;unclassified;unclassified;unclassified;unclassified;unclassified;
Otu723	15	Eukaryota(100);Fungi(100);Ascomycota(100);Pezizomycotina(94);unclassified;unclassified;unclassified;unclassified;unclassified;
Otu759	15	Eukaryota(100);Fungi(100);unclassified;unclassified;unclassified;unclassified;unclassified;unclassified;unclassified;
Otu893	15	Eukaryota(100);Fungi(100);Ascomycota(87);unclassified;unclassified;unclassified;unclassified;unclassified;unclassified;
Otu004	14	Eukaryota(100);Fungi(100);Ascomycota(100);unclassified(86);unclassified(86);unclassified(86);unclassified(86);unclassified(86);unclassified(86);
Otu077	14	Eukaryota(100);Fungi(100);Ascomycota(100);Pezizomycotina(86);unclassified(86);unclassified(86);unclassified(86);unclassified(86);unclassified(86);
Otu195	14	Eukaryota(100);Fungi(100);Ascomycota(100);unclassified(100);unclassified(100);unclassified(100);unclassified(100);unclassified(100);unclassified(100);
Otu210	14	Eukaryota(100);Fungi(100);Ascomycota(86);unclassified;unclassified;unclassified;unclassified;unclassified;unclassified;
Otu283	14	Eukaryota(100);Fungi(100);Ascomycota(100);unclassified;unclassified;unclassified;unclassified;unclassified;unclassified;
Otu290	14	Eukaryota(100);Fungi(100);Ascomycota(100);unclassified(100);unclassified(100);unclassified(100);unclassified(100);unclassified(100);unclassified(100);
Otu294	14	Eukaryota(100);Fungi(100);Ascomycota(100);unclassified;unclassified;unclassified;unclassified;unclassified;unclassified;
Otu315	14	Eukaryota(100);Fungi(100);Ascomycota(100);unclassified(100);unclassified(100);unclassified(100);unclassified(100);unclassified(100);unclassified(100);
Otu389	14	Eukaryota(100);Fungi(100);Ascomycota(100);unclassified(100);unclassified(100);unclassified(100);unclassified(100);unclassified(100);unclassified(100);
Otu422	14	Eukaryota(100);Fungi(100);Ascomycota(100);Pezizomycotina(100);Dothideomycetes(100);Capnodiales(86);Mycosphaerellaceae(86);unclassified;unclassified;
Otu430	14	Eukaryota(100);Fungi(100);Ascomycota(100);unclassified;unclassified;unclassified;unclassified;unclassified;unclassified;
Otu432	14	Eukaryota(100);Fungi(100);Ascomycota(100);unclassified;unclassified;unclassified;unclassified;unclassified;unclassified;
Otu529	14	Eukaryota(100);Fungi(100);Ascomycota(100);unclassified;unclassified;unclassified;unclassified;unclassified;unclassified;
Otu559	14	Eukaryota(100);Fungi(100);Ascomycota(100);unclassified(100);unclassified(100);unclassified(100);unclassified(100);unclassified(100);unclassified(100);
Otu702	14	Eukaryota(100);Fungi(100);Ascomycota(100);Pezizomycotina(100);Dothideomycetes(100);Capnodiales(100);unclassified;unclassified;unclassified;
Otu713	14	Eukaryota(100);Fungi(100);Basidiomycota(100);undefined(100);Tremellomycetes(100);Tremellales(93);undefined(93);unclassified;unclassified;
Otu726	14	Eukaryota(100);Fungi(100);Ascomycota(100);unclassified;unclassified;unclassified;unclassified;unclassified;unclassified;
Otu778	14	Eukaryota(100);Fungi(100);unclassified(100);unclassified(100);unclassified(100);unclassified(100);unclassified(100);unclassified(100);unclassified(100);
Otu877	14	Eukaryota(100);Fungi(100);Ascomycota(93);unclassified(86);unclassified(86);unclassified(86);unclassified(86);unclassified(86);unclassified(86);
Otu015	13	Eukaryota(100);Fungi(100);Ascomycota(100);unclassified;unclassified;unclassified;unclassified;unclassified;unclassified;
Otu262	13	Eukaryota(100);Fungi(100);Ascomycota(100);unclassified(93);unclassified(93);unclassified(93);unclassified(93);unclassified(93);unclassified(93);
Otu271	13	Eukaryota(100);Fungi(100);Ascomycota(100);unclassified;unclassified;unclassified;unclassified;unclassified;unclassified;
Otu278	13	Eukaryota(100);Fungi(100);Ascomycota(100);unclassified;unclassified;unclassified;unclassified;unclassified;unclassified;
Otu340	13	Eukaryota(100);Fungi(100);Ascomycota(100);unclassified;unclassified;unclassified;unclassified;unclassified;unclassified;
Otu356	13	Eukaryota(100);Fungi(100);Ascomycota(100);Pezizomycotina(100);unclassified;unclassified;unclassified;unclassified;unclassified;
Otu365	13	Eukaryota(100);Fungi(100);Ascomycota(100);unclassified;unclassified;unclassified;unclassified;unclassified;unclassified;
Otu382	13	Eukaryota(100);Fungi(100);Ascomycota(100);unclassified(100);unclassified(100);unclassified(100);unclassified(100);unclassified(100);unclassified(100);
Otu412	13	Eukaryota(100);Fungi(100);Ascomycota(100);unclassified(85);unclassified(85);unclassified(85);unclassified(85);unclassified(85);unclassified(85);
Otu434	13	Eukaryota(100);Fungi(100);Ascomycota(100);unclassified(100);unclassified(100);unclassified(100);unclassified(100);unclassified(100);unclassified(100);
Otu464	13	Eukaryota(100);Fungi(100);Ascomycota(100);Pezizomycotina(100);unclassified;unclassified;unclassified;unclassified;unclassified;
Otu475	13	Eukaryota(100);Fungi(100);Ascomycota(100);unclassified(100);unclassified(100);unclassified(100);unclassified(100);unclassified(100);unclassified(100);
Otu482	13	Eukaryota(100);Fungi(100);Ascomycota(100);unclassified(93);unclassified(93);unclassified(93);unclassified(93);unclassified(93);unclassified(93);
Otu521	13	Eukaryota(100);Fungi(100);Ascomycota(100);unclassified(100);unclassified(100);unclassified(100);unclassified(100);unclassified(100);unclassified(100);
Otu575	13	Eukaryota(100);Fungi(100);unclassified(100);unclassified(100);unclassified(100);unclassified(100);unclassified(100);unclassified(100);unclassified(100);
Otu591	13	Eukaryota(100);Fungi(100);Ascomycota(100);unclassified(100);unclassified(100);unclassified(100);unclassified(100);unclassified(100);unclassified(100);
Otu652	13	Eukaryota(100);Fungi(100);Ascomycota(100);unclassified(100);unclassified(100);unclassified(100);unclassified(100);unclassified(100);unclassified(100);
Otu729	13	Eukaryota(100);Fungi(100);Ascomycota(100);unclassified(85);unclassified(85);unclassified(85);unclassified(85);unclassified(85);unclassified(85);
Otu735	13	Eukaryota(100);Fungi(100);Ascomycota(100);Pezizomycotina(93);Sordariomycetes(93);unclassified(93);unclassified(93);unclassified(93);unclassified(93);
Otu739	13	Eukaryota(100);Fungi(100);unclassified(100);unclassified(100);unclassified(100);unclassified(100);unclassified(100);unclassified(100);unclassified(100);
Otu898	13	Eukaryota(100);Fungi(100);Ascomycota(100);unclassified(100);unclassified(100);unclassified(100);unclassified(100);unclassified(100);unclassified(100);
Otu901	13	Eukaryota(100);Fungi(100);Ascomycota(100);unclassified;unclassified;unclassified;unclassified;unclassified;unclassified;
Otu020	12	Eukaryota(100);Fungi(100);Ascomycota(100);unclassified;unclassified;unclassified;unclassified;unclassified;unclassified;
Otu064	12	Eukaryota(100);Fungi(100);Ascomycota(100);Pezizomycotina(100);unclassified(92);unclassified(92);unclassified(92);unclassified(92);unclassified(92);
Otu143	12	Eukaryota(100);Fungi(100);Ascomycota(100);unclassified(92);unclassified(92);unclassified(92);unclassified(92);unclassified(92);unclassified(92);
Otu197	12	Eukaryota(100);Fungi(100);Ascomycota(100);Pezizomycotina(92);Sordariomycetes(92);Sordariales(92);Chaetomiaceae(92);Chaetomium(92);unclassified(92);
Otu292	12	Eukaryota(100);Fungi(100);Ascomycota(100);unclassified;unclassified;unclassified;unclassified;unclassified;unclassified;
Otu416	12	Eukaryota(100);Fungi(100);Ascomycota(100);unclassified(92);unclassified(92);unclassified(92);unclassified(92);unclassified(92);unclassified(92);
Otu426	12	Eukaryota(100);Fungi(100);Ascomycota(100);Pezizomycotina(92);unclassified;unclassified;unclassified;unclassified;unclassified;
Otu487	12	Eukaryota(100);Fungi(100);Basidiomycota(100);undefined(100);Agaricomycetes(84);unclassified(84);unclassified(84);unclassified(84);unclassified(84);
Otu538	12	Eukaryota(100);Fungi(100);unclassified(100);unclassified(100);unclassified(100);unclassified(100);unclassified(100);unclassified(100);unclassified(100);
Otu590	12	Eukaryota(100);Fungi(100);Ascomycota(100);unclassified(92);unclassified(92);unclassified(92);unclassified(92);unclassified(92);unclassified(92);
Otu606	12	Eukaryota(100);Fungi(100);Chytridiomycota(100);undefined(100);Chytridiomycetes(100);Chytridiales(100);Endochytriaceae(100);Endochytrium(100);Endochytrium__sp.__JEL324(100);
Otu725	12	Eukaryota(100);Fungi(100);Ascomycota(100);unclassified(84);unclassified(84);unclassified(84);unclassified(84);unclassified(84);unclassified(84);
Otu741	12	Eukaryota(100);Fungi(100);Ascomycota(84);unclassified;unclassified;unclassified;unclassified;unclassified;unclassified;
Otu744	12	Eukaryota(100);Fungi(100);Ascomycota(100);Saccharomycotina(100);Saccharomycetes(100);Saccharomycetales(100);unclassified;unclassified;unclassified;
Otu756	12	Eukaryota(100);Fungi(100);Ascomycota(100);Saccharomycotina(100);Saccharomycetes(100);Saccharomycetales(100);Dipodascaceae(100);Galactomyces(100);unclassified;
Otu760	12	Eukaryota(100);Fungi(100);unclassified;unclassified;unclassified;unclassified;unclassified;unclassified;unclassified;
Otu828	12	Eukaryota(100);Fungi(100);Ascomycota(100);unclassified;unclassified;unclassified;unclassified;unclassified;unclassified;
Otu845	12	Eukaryota(100);Fungi(100);Ascomycota(100);unclassified;unclassified;unclassified;unclassified;unclassified;unclassified;
Otu086	11	Eukaryota(100);Fungi(100);Ascomycota(100);Pezizomycotina(100);unclassified;unclassified;unclassified;unclassified;unclassified;
Otu095	11	Eukaryota(100);Fungi(100);Ascomycota(100);unclassified(100);unclassified(100);unclassified(100);unclassified(100);unclassified(100);unclassified(100);
Otu164	11	Eukaryota(100);Fungi(100);Ascomycota(100);unclassified(100);unclassified(100);unclassified(100);unclassified(100);unclassified(100);unclassified(100);
Otu194	11	Eukaryota(100);Fungi(100);Ascomycota(100);unclassified(100);unclassified(100);unclassified(100);unclassified(100);unclassified(100);unclassified(100);
Otu202	11	Eukaryota(100);Fungi(100);Ascomycota(100);Pezizomycotina(91);unclassified;unclassified;unclassified;unclassified;unclassified;
Otu299	11	Eukaryota(100);Fungi(100);Ascomycota(100);unclassified;unclassified;unclassified;unclassified;unclassified;unclassified;
Otu324	11	Eukaryota(100);Fungi(100);Ascomycota(100);Pezizomycotina(82);unclassified;unclassified;unclassified;unclassified;unclassified;
Otu327	11	Eukaryota(100);Fungi(100);Ascomycota(100);Pezizomycotina(91);unclassified(91);unclassified(91);unclassified(91);unclassified(91);unclassified(91);
Otu362	11	Eukaryota(100);Fungi(100);Ascomycota(100);Pezizomycotina(91);unclassified;unclassified;unclassified;unclassified;unclassified;
Otu377	11	Eukaryota(100);Fungi(100);Ascomycota(100);unclassified;unclassified;unclassified;unclassified;unclassified;unclassified;
Otu388	11	Eukaryota(100);Fungi(100);Ascomycota(100);unclassified(82);unclassified(82);unclassified(82);unclassified(82);unclassified(82);unclassified(82);
Otu419	11	Eukaryota(100);Fungi(100);Ascomycota(100);unclassified(100);unclassified(100);unclassified(100);unclassified(100);unclassified(100);unclassified(100);
Otu436	11	Eukaryota(100);Fungi(100);Ascomycota(100);unclassified(91);unclassified(91);unclassified(91);unclassified(91);unclassified(91);unclassified(91);
Otu451	11	Eukaryota(100);Fungi(100);Ascomycota(100);unclassified(82);unclassified(82);unclassified(82);unclassified(82);unclassified(82);unclassified(82);
Otu454	11	Eukaryota(100);Fungi(100);unclassified(100);unclassified(100);unclassified(100);unclassified(100);unclassified(100);unclassified(100);unclassified(100);
Otu458	11	Eukaryota(100);Fungi(100);Ascomycota(100);unclassified(91);unclassified(91);unclassified(91);unclassified(91);unclassified(91);unclassified(91);
Otu470	11	Eukaryota(100);Fungi(100);Ascomycota(100);Pezizomycotina(100);Sordariomycetes(100);unclassified(100);unclassified(100);unclassified(100);unclassified(100);
Otu499	11	Eukaryota(100);Fungi(100);Ascomycota(100);unclassified(100);unclassified(100);unclassified(100);unclassified(100);unclassified(100);unclassified(100);
Otu531	11	Eukaryota(100);Fungi(100);Ascomycota(100);unclassified(91);unclassified(91);unclassified(91);unclassified(91);unclassified(91);unclassified(91);
Otu532	11	Eukaryota(100);Fungi(100);Ascomycota(100);unclassified;unclassified;unclassified;unclassified;unclassified;unclassified;
Otu544	11	Eukaryota(100);Fungi(100);Ascomycota(100);unclassified;unclassified;unclassified;unclassified;unclassified;unclassified;
Otu553	11	Eukaryota(100);Fungi(100);Ascomycota(100);Pezizomycotina(91);unclassified;unclassified;unclassified;unclassified;unclassified;
Otu560	11	Eukaryota(100);Fungi(100);Ascomycota(100);unclassified(100);unclassified(100);unclassified(100);unclassified(100);unclassified(100);unclassified(100);
Otu574	11	Eukaryota(100);Fungi(100);Chytridiomycota(82);undefined(82);Chytridiomycetes(82);Chytridiales(82);Megachytriaceae(82);Nowakowskiella(82);unclassified;
Otu694	11	Eukaryota(100);Fungi(100);Ascomycota(100);unclassified(100);unclassified(100);unclassified(100);unclassified(100);unclassified(100);unclassified(100);
Otu748	11	Eukaryota(100);Fungi(100);Ascomycota(100);unclassified;unclassified;unclassified;unclassified;unclassified;unclassified;
Otu754	11	Eukaryota(100);Fungi(100);Ascomycota(100);Pezizomycotina(82);unclassified;unclassified;unclassified;unclassified;unclassified;
Otu785	11	Eukaryota(100);Fungi(100);Ascomycota(100);Pezizomycotina(100);unclassified(82);unclassified(82);unclassified(82);unclassified(82);unclassified(82);
Otu807	11	Eukaryota(100);Fungi(100);unclassified;unclassified;unclassified;unclassified;unclassified;unclassified;unclassified;
Otu808	11	Eukaryota(100);Fungi(100);unclassified;unclassified;unclassified;unclassified;unclassified;unclassified;unclassified;
Otu816	11	Eukaryota(100);Fungi(100);Ascomycota(100);unclassified(100);unclassified(100);unclassified(100);unclassified(100);unclassified(100);unclassified(100);
Otu818	11	Eukaryota(100);Fungi(100);Ascomycota(100);Pezizomycotina(100);unclassified;unclassified;unclassified;unclassified;unclassified;
Otu824	11	Eukaryota(100);Fungi(100);Ascomycota(100);Pezizomycotina(100);unclassified(100);unclassified(100);unclassified(100);unclassified(100);unclassified(100);
Otu899	11	Eukaryota(100);Fungi(100);unclassified;unclassified;unclassified;unclassified;unclassified;unclassified;unclassified;
Otu090	10	Eukaryota(100);Fungi(100);Ascomycota(100);Pezizomycotina(100);unclassified(100);unclassified(100);unclassified(100);unclassified(100);unclassified(100);
Otu111	10	Eukaryota(100);Fungi(100);Ascomycota(100);Pezizomycotina(100);unclassified;unclassified;unclassified;unclassified;unclassified;
Otu113	10	Eukaryota(100);Fungi(100);Ascomycota(100);unclassified(90);unclassified(90);unclassified(90);unclassified(90);unclassified(90);unclassified(90);
Otu296	10	Eukaryota(100);Fungi(100);Ascomycota(100);unclassified(80);unclassified(80);unclassified(80);unclassified(80);unclassified(80);unclassified(80);
Otu352	10	Eukaryota(100);Fungi(100);Ascomycota(100);unclassified(100);unclassified(100);unclassified(100);unclassified(100);unclassified(100);unclassified(100);
Otu364	10	Eukaryota(100);Fungi(100);Basidiomycota(100);undefined(100);Agaricomycetes(100);unclassified;unclassified;unclassified;unclassified;
Otu396	10	Eukaryota(100);Fungi(100);Ascomycota(100);unclassified;unclassified;unclassified;unclassified;unclassified;unclassified;
Otu418	10	Eukaryota(100);Fungi(100);Ascomycota(100);Pezizomycotina(100);unclassified;unclassified;unclassified;unclassified;unclassified;
Otu442	10	Eukaryota(100);Fungi(100);Ascomycota(100);unclassified(90);unclassified(90);unclassified(90);unclassified(90);unclassified(90);unclassified(90);
Otu444	10	Eukaryota(100);Fungi(100);Ascomycota(100);unclassified(100);unclassified(100);unclassified(100);unclassified(100);unclassified(100);unclassified(100);
Otu489	10	Eukaryota(100);Fungi(100);Ascomycota(100);unclassified;unclassified;unclassified;unclassified;unclassified;unclassified;
Otu508	10	Eukaryota(100);Fungi(100);Ascomycota(100);Pezizomycotina(100);unclassified;unclassified;unclassified;unclassified;unclassified;
Otu512	10	Eukaryota(100);Fungi(100);Ascomycota(100);unclassified(100);unclassified(100);unclassified(100);unclassified(100);unclassified(100);unclassified(100);
Otu533	10	Eukaryota(100);Fungi(100);Ascomycota(100);Pezizomycotina(80);unclassified;unclassified;unclassified;unclassified;unclassified;
Otu562	10	Eukaryota(100);Fungi(100);Ascomycota(100);unclassified(80);unclassified(80);unclassified(80);unclassified(80);unclassified(80);unclassified(80);
Otu579	10	Eukaryota(100);Fungi(100);Ascomycota(100);unclassified(100);unclassified(100);unclassified(100);unclassified(100);unclassified(100);unclassified(100);
Otu597	10	Eukaryota(100);Fungi(100);Ascomycota(100);unclassified(90);unclassified(90);unclassified(90);unclassified(90);unclassified(90);unclassified(90);
Otu677	10	Eukaryota(100);Fungi(100);Ascomycota(100);unclassified(90);unclassified(90);unclassified(90);unclassified(90);unclassified(90);unclassified(90);
Otu755	10	Eukaryota(100);Fungi(100);Ascomycota(100);Pezizomycotina(100);Pezizomycetes(100);Pezizales(100);Pezizaceae(100);unclassified(80);unclassified(80);
Otu763	10	Eukaryota(100);Fungi(100);unclassified(80);unclassified(80);unclassified(80);unclassified(80);unclassified(80);unclassified(80);unclassified(80);
Otu781	10	Eukaryota(100);Fungi(100);Ascomycota(100);Pezizomycotina(100);unclassified;unclassified;unclassified;unclassified;unclassified;
Otu853	10	Eukaryota(100);Fungi(100);Ascomycota(100);unclassified(100);unclassified(100);unclassified(100);unclassified(100);unclassified(100);unclassified(100);
Otu873	10	Eukaryota(100);Fungi(100);Ascomycota(100);unclassified;unclassified;unclassified;unclassified;unclassified;unclassified;
Otu044	9	Eukaryota(100);Fungi(100);Ascomycota(100);unclassified;unclassified;unclassified;unclassified;unclassified;unclassified;
Otu096	9	Eukaryota(100);Fungi(100);Ascomycota(100);unclassified(100);unclassified(100);unclassified(100);unclassified(100);unclassified(100);unclassified(100);
Otu171	9	Eukaryota(100);Fungi(100);Ascomycota(100);unclassified(100);unclassified(100);unclassified(100);unclassified(100);unclassified(100);unclassified(100);
Otu191	9	Eukaryota(100);Fungi(100);Ascomycota(100);unclassified;unclassified;unclassified;unclassified;unclassified;unclassified;
Otu260	9	Eukaryota(100);Fungi(100);Ascomycota(100);Pezizomycotina(100);unclassified;unclassified;unclassified;unclassified;unclassified;
Otu281	9	Eukaryota(100);Fungi(100);Ascomycota(100);Pezizomycotina(100);Sordariomycetes(89);unclassified(89);unclassified(89);unclassified(89);unclassified(89);
Otu284	9	Eukaryota(100);Fungi(100);Ascomycota(100);unclassified(100);unclassified(100);unclassified(100);unclassified(100);unclassified(100);unclassified(100);
Otu308	9	Eukaryota(100);Fungi(100);Ascomycota(100);unclassified(89);unclassified(89);unclassified(89);unclassified(89);unclassified(89);unclassified(89);
Otu334	9	Eukaryota(100);Fungi(100);Ascomycota(100);Pezizomycotina(100);unclassified(100);unclassified(100);unclassified(100);unclassified(100);unclassified(100);
Otu413	9	Eukaryota(100);Fungi(100);Ascomycota(100);unclassified;unclassified;unclassified;unclassified;unclassified;unclassified;
Otu427	9	Eukaryota(100);Fungi(100);Ascomycota(100);Pezizomycotina(100);unclassified;unclassified;unclassified;unclassified;unclassified;
Otu452	9	Eukaryota(100);Fungi(100);Ascomycota(100);unclassified(100);unclassified(100);unclassified(100);unclassified(100);unclassified(100);unclassified(100);
Otu481	9	Eukaryota(100);Fungi(100);Ascomycota(100);unclassified;unclassified;unclassified;unclassified;unclassified;unclassified;
Otu571	9	Eukaryota(100);Fungi(100);Ascomycota(100);unclassified;unclassified;unclassified;unclassified;unclassified;unclassified;
Otu589	9	Eukaryota(100);Fungi(100);Ascomycota(100);unclassified(100);unclassified(100);unclassified(100);unclassified(100);unclassified(100);unclassified(100);
Otu640	9	Eukaryota(100);Fungi(100);Ascomycota(100);unclassified;unclassified;unclassified;unclassified;unclassified;unclassified;
Otu641	9	Eukaryota(100);Fungi(100);unclassified(100);unclassified(100);unclassified(100);unclassified(100);unclassified(100);unclassified(100);unclassified(100);
Otu658	9	Eukaryota(100);Fungi(100);Ascomycota(100);unclassified(89);unclassified(89);unclassified(89);unclassified(89);unclassified(89);unclassified(89);
Otu664	9	Eukaryota(100);Fungi(100);Ascomycota(100);unclassified(100);unclassified(100);unclassified(100);unclassified(100);unclassified(100);unclassified(100);
Otu680	9	Eukaryota(100);Fungi(100);Ascomycota(100);unclassified;unclassified;unclassified;unclassified;unclassified;unclassified;
Otu728	9	Eukaryota(100);Fungi(100);Ascomycota(100);unclassified;unclassified;unclassified;unclassified;unclassified;unclassified;
Otu771	9	Eukaryota(100);Fungi(100);Ascomycota(100);unclassified(100);unclassified(100);unclassified(100);unclassified(100);unclassified(100);unclassified(100);
Otu024	8	Eukaryota(100);Fungi(100);Ascomycota(100);Pezizomycotina(100);unclassified(100);unclassified(100);unclassified(100);unclassified(100);unclassified(100);
Otu028	8	Eukaryota(100);Fungi(100);Ascomycota(100);Pezizomycotina(88);unclassified;unclassified;unclassified;unclassified;unclassified;
Otu067	8	Eukaryota(100);Fungi(100);Ascomycota(100);Pezizomycotina(100);unclassified(100);unclassified(100);unclassified(100);unclassified(100);unclassified(100);
Otu075	8	Eukaryota(100);Fungi(100);Ascomycota(100);unclassified;unclassified;unclassified;unclassified;unclassified;unclassified;
Otu094	8	Eukaryota(100);Fungi(100);Ascomycota(100);Pezizomycotina(100);unclassified(88);unclassified(88);unclassified(88);unclassified(88);unclassified(88);
Otu099	8	Eukaryota(100);Fungi(100);Ascomycota(100);unclassified(100);unclassified(100);unclassified(100);unclassified(100);unclassified(100);unclassified(100);
Otu137	8	Eukaryota(100);Fungi(100);Ascomycota(100);Pezizomycotina(88);unclassified(88);unclassified(88);unclassified(88);unclassified(88);unclassified(88);
Otu138	8	Eukaryota(100);Fungi(100);Ascomycota(100);Pezizomycotina(100);unclassified(100);unclassified(100);unclassified(100);unclassified(100);unclassified(100);
Otu184	8	Eukaryota(100);Fungi(100);Ascomycota(100);unclassified(88);unclassified(88);unclassified(88);unclassified(88);unclassified(88);unclassified(88);
Otu209	8	Eukaryota(100);Fungi(100);Ascomycota(100);unclassified(100);unclassified(100);unclassified(100);unclassified(100);unclassified(100);unclassified(100);
Otu268	8	Eukaryota(100);Fungi(100);Ascomycota(100);unclassified(100);unclassified(100);unclassified(100);unclassified(100);unclassified(100);unclassified(100);
Otu279	8	Eukaryota(100);Fungi(100);Ascomycota(100);unclassified(100);unclassified(100);unclassified(100);unclassified(100);unclassified(100);unclassified(100);
Otu301	8	Eukaryota(100);Fungi(100);Ascomycota(100);Pezizomycotina(100);Sordariomycetes(100);unclassified(100);unclassified(100);unclassified(100);unclassified(100);
Otu329	8	Eukaryota(100);Fungi(100);Ascomycota(100);Pezizomycotina(88);unclassified;unclassified;unclassified;unclassified;unclassified;
Otu343	8	Eukaryota(100);Fungi(100);Ascomycota(100);Pezizomycotina(100);unclassified;unclassified;unclassified;unclassified;unclassified;
Otu402	8	Eukaryota(100);Fungi(100);Ascomycota(100);unclassified;unclassified;unclassified;unclassified;unclassified;unclassified;
Otu403	8	Eukaryota(100);Fungi(100);Ascomycota(100);unclassified(88);unclassified(88);unclassified(88);unclassified(88);unclassified(88);unclassified(88);
Otu404	8	Eukaryota(100);Fungi(100);Ascomycota(100);unclassified;unclassified;unclassified;unclassified;unclassified;unclassified;
Otu406	8	Eukaryota(100);Fungi(100);Ascomycota(100);unclassified(88);unclassified(88);unclassified(88);unclassified(88);unclassified(88);unclassified(88);
Otu424	8	Eukaryota(100);Fungi(100);Ascomycota(100);Pezizomycotina(100);Sordariomycetes(88);unclassified(88);unclassified(88);unclassified(88);unclassified(88);
Otu440	8	Eukaryota(100);Fungi(100);Ascomycota(100);Pezizomycotina(100);unclassified(88);unclassified(88);unclassified(88);unclassified(88);unclassified(88);
Otu453	8	Eukaryota(100);Fungi(100);Ascomycota(100);unclassified;unclassified;unclassified;unclassified;unclassified;unclassified;
Otu457	8	Eukaryota(100);Fungi(100);Ascomycota(100);unclassified;unclassified;unclassified;unclassified;unclassified;unclassified;
Otu500	8	Eukaryota(100);Fungi(100);Ascomycota(100);unclassified;unclassified;unclassified;unclassified;unclassified;unclassified;
Otu504	8	Eukaryota(100);Fungi(100);Ascomycota(100);unclassified(100);unclassified(100);unclassified(100);unclassified(100);unclassified(100);unclassified(100);
Otu513	8	Eukaryota(100);Fungi(100);Ascomycota(100);unclassified;unclassified;unclassified;unclassified;unclassified;unclassified;
Otu573	8	Eukaryota(100);Fungi(100);Ascomycota(100);Pezizomycotina(100);unclassified(100);unclassified(100);unclassified(100);unclassified(100);unclassified(100);
Otu660	8	Eukaryota(100);Fungi(100);Ascomycota(100);unclassified;unclassified;unclassified;unclassified;unclassified;unclassified;
Otu732	8	Eukaryota(100);Fungi(100);Ascomycota(100);unclassified(100);unclassified(100);unclassified(100);unclassified(100);unclassified(100);unclassified(100);
Otu743	8	Eukaryota(100);Fungi(100);unclassified(100);unclassified(100);unclassified(100);unclassified(100);unclassified(100);unclassified(100);unclassified(100);
Otu758	8	Eukaryota(100);Fungi(100);Ascomycota(100);Pezizomycotina(100);unclassified;unclassified;unclassified;unclassified;unclassified;
Otu762	8	Eukaryota(100);Fungi(100);unclassified;unclassified;unclassified;unclassified;unclassified;unclassified;unclassified;
Otu777	8	Eukaryota(100);Fungi(100);unclassified(100);unclassified(100);unclassified(100);unclassified(100);unclassified(100);unclassified(100);unclassified(100);
Otu799	8	Eukaryota(100);Fungi(100);Ascomycota(100);unclassified(100);unclassified(100);unclassified(100);unclassified(100);unclassified(100);unclassified(100);
Otu806	8	Eukaryota(100);Fungi(100);Ascomycota(100);unclassified(100);unclassified(100);unclassified(100);unclassified(100);unclassified(100);unclassified(100);
Otu814	8	Eukaryota(100);Fungi(100);Ascomycota(100);Pezizomycotina(100);unclassified;unclassified;unclassified;unclassified;unclassified;
Otu021	7	Eukaryota(100);Fungi(100);Ascomycota(100);unclassified;unclassified;unclassified;unclassified;unclassified;unclassified;
Otu059	7	Eukaryota(100);Fungi(100);Ascomycota(100);unclassified;unclassified;unclassified;unclassified;unclassified;unclassified;
Otu089	7	Eukaryota(100);Fungi(100);Ascomycota(100);unclassified(100);unclassified(100);unclassified(100);unclassified(100);unclassified(100);unclassified(100);
Otu140	7	Eukaryota(100);Fungi(100);Ascomycota(100);unclassified(100);unclassified(100);unclassified(100);unclassified(100);unclassified(100);unclassified(100);
Otu156	7	Eukaryota(100);Fungi(100);Ascomycota(100);unclassified(86);unclassified(86);unclassified(86);unclassified(86);unclassified(86);unclassified(86);
Otu251	7	Eukaryota(100);Fungi(100);Ascomycota(100);unclassified;unclassified;unclassified;unclassified;unclassified;unclassified;
Otu361	7	Eukaryota(100);Fungi(100);Ascomycota(100);unclassified(86);unclassified(86);unclassified(86);unclassified(86);unclassified(86);unclassified(86);
Otu372	7	Eukaryota(100);Fungi(100);Ascomycota(100);unclassified(86);unclassified(86);unclassified(86);unclassified(86);unclassified(86);unclassified(86);
Otu431	7	Eukaryota(100);Fungi(100);Ascomycota(100);unclassified(86);unclassified(86);unclassified(86);unclassified(86);unclassified(86);unclassified(86);
Otu435	7	Eukaryota(100);Fungi(100);Ascomycota(100);unclassified(86);unclassified(86);unclassified(86);unclassified(86);unclassified(86);unclassified(86);
Otu439	7	Eukaryota(100);Fungi(100);Ascomycota(100);unclassified(100);unclassified(100);unclassified(100);unclassified(100);unclassified(100);unclassified(100);
Otu449	7	Eukaryota(100);Fungi(100);Ascomycota(100);Pezizomycotina(100);Sordariomycetes(86);unclassified(86);unclassified(86);unclassified(86);unclassified(86);
Otu509	7	Eukaryota(100);Fungi(100);Ascomycota(100);Pezizomycotina(100);unclassified(86);unclassified(86);unclassified(86);unclassified(86);unclassified(86);
Otu525	7	Eukaryota(100);Fungi(100);Ascomycota(100);unclassified(86);unclassified(86);unclassified(86);unclassified(86);unclassified(86);unclassified(86);
Otu526	7	Eukaryota(100);Fungi(100);Basidiomycota(100);undefined(100);Agaricomycetes(100);unclassified(100);unclassified(100);unclassified(100);unclassified(100);
Otu567	7	Eukaryota(100);Fungi(100);Ascomycota(100);unclassified(86);unclassified(86);unclassified(86);unclassified(86);unclassified(86);unclassified(86);
Otu581	7	Eukaryota(100);Fungi(100);Ascomycota(100);unclassified;unclassified;unclassified;unclassified;unclassified;unclassified;
Otu600	7	Eukaryota(100);Fungi(100);Ascomycota(100);unclassified;unclassified;unclassified;unclassified;unclassified;unclassified;
Otu611	7	Eukaryota(100);Fungi(100);Ascomycota(100);unclassified;unclassified;unclassified;unclassified;unclassified;unclassified;
Otu618	7	Eukaryota(100);Fungi(100);Ascomycota(100);unclassified(100);unclassified(100);unclassified(100);unclassified(100);unclassified(100);unclassified(100);
Otu625	7	Eukaryota(100);Fungi(100);Ascomycota(100);unclassified(86);unclassified(86);unclassified(86);unclassified(86);unclassified(86);unclassified(86);
Otu632	7	Eukaryota(100);Fungi(100);Basidiomycota(100);undefined(100);Agaricomycetes(100);Agaricales(100);unclassified;unclassified;unclassified;
Otu636	7	Eukaryota(100);Fungi(100);Ascomycota(100);unclassified(86);unclassified(86);unclassified(86);unclassified(86);unclassified(86);unclassified(86);
Otu644	7	Eukaryota(100);Fungi(100);Ascomycota(100);Pezizomycotina(86);unclassified(86);unclassified(86);unclassified(86);unclassified(86);unclassified(86);
Otu695	7	Eukaryota(100);Fungi(100);Ascomycota(100);unclassified(100);unclassified(100);unclassified(100);unclassified(100);unclassified(100);unclassified(100);
Otu706	7	Eukaryota(100);Fungi(100);Ascomycota(100);unclassified(86);unclassified(86);unclassified(86);unclassified(86);unclassified(86);unclassified(86);
Otu709	7	Eukaryota(100);Fungi(100);Ascomycota(100);unclassified(100);unclassified(100);unclassified(100);unclassified(100);unclassified(100);unclassified(100);
Otu764	7	Eukaryota(100);Fungi(100);unclassified(100);unclassified(100);unclassified(100);unclassified(100);unclassified(100);unclassified(100);unclassified(100);
Otu766	7	Eukaryota(100);Fungi(100);Ascomycota(100);unclassified;unclassified;unclassified;unclassified;unclassified;unclassified;
Otu774	7	Eukaryota(100);Fungi(100);Ascomycota(100);unclassified(100);unclassified(100);unclassified(100);unclassified(100);unclassified(100);unclassified(100);
Otu795	7	Eukaryota(100);Fungi(100);Ascomycota(100);Pezizomycotina(100);unclassified;unclassified;unclassified;unclassified;unclassified;
Otu819	7	Eukaryota(100);Fungi(100);Ascomycota(100);unclassified(100);unclassified(100);unclassified(100);unclassified(100);unclassified(100);unclassified(100);
Otu826	7	Eukaryota(100);Fungi(100);Ascomycota(100);unclassified(86);unclassified(86);unclassified(86);unclassified(86);unclassified(86);unclassified(86);
Otu831	7	Eukaryota(100);Fungi(100);Ascomycota(100);unclassified;unclassified;unclassified;unclassified;unclassified;unclassified;
Otu880	7	Eukaryota(100);Fungi(100);Ascomycota(100);unclassified(100);unclassified(100);unclassified(100);unclassified(100);unclassified(100);unclassified(100);
Otu063	6	Eukaryota(100);Fungi(100);Ascomycota(100);unclassified(84);unclassified(84);unclassified(84);unclassified(84);unclassified(84);unclassified(84);
Otu103	6	Eukaryota(100);Fungi(100);Ascomycota(100);unclassified(100);unclassified(100);unclassified(100);unclassified(100);unclassified(100);unclassified(100);
Otu123	6	Eukaryota(100);Fungi(100);Ascomycota(100);unclassified(100);unclassified(100);unclassified(100);unclassified(100);unclassified(100);unclassified(100);
Otu181	6	Eukaryota(100);Fungi(100);Ascomycota(100);unclassified;unclassified;unclassified;unclassified;unclassified;unclassified;
Otu335	6	Eukaryota(100);Fungi(100);Ascomycota(100);unclassified(100);unclassified(100);unclassified(100);unclassified(100);unclassified(100);unclassified(100);
Otu371	6	Eukaryota(100);Fungi(100);Ascomycota(100);Pezizomycotina(84);unclassified;unclassified;unclassified;unclassified;unclassified;
Otu375	6	Eukaryota(100);Fungi(100);unclassified(100);unclassified(100);unclassified(100);unclassified(100);unclassified(100);unclassified(100);unclassified(100);
Otu398	6	Eukaryota(100);Fungi(100);Ascomycota(100);unclassified(84);unclassified(84);unclassified(84);unclassified(84);unclassified(84);unclassified(84);
Otu399	6	Eukaryota(100);Fungi(100);Ascomycota(100);unclassified;unclassified;unclassified;unclassified;unclassified;unclassified;
Otu401	6	Eukaryota(100);Fungi(100);Ascomycota(100);unclassified;unclassified;unclassified;unclassified;unclassified;unclassified;
Otu417	6	Eukaryota(100);Fungi(100);Ascomycota(100);Pezizomycotina(100);Sordariomycetes(84);unclassified(84);unclassified(84);unclassified(84);unclassified(84);
Otu486	6	Eukaryota(100);Fungi(100);Basidiomycota(100);undefined(100);Agaricomycetes(100);unclassified(100);unclassified(100);unclassified(100);unclassified(100);
Otu496	6	Eukaryota(100);Fungi(100);Ascomycota(100);unclassified(100);unclassified(100);unclassified(100);unclassified(100);unclassified(100);unclassified(100);
Otu520	6	Eukaryota(100);Fungi(100);Ascomycota(100);unclassified(84);unclassified(84);unclassified(84);unclassified(84);unclassified(84);unclassified(84);
Otu539	6	Eukaryota(100);Fungi(100);unclassified(100);unclassified(100);unclassified(100);unclassified(100);unclassified(100);unclassified(100);unclassified(100);
Otu554	6	Eukaryota(100);Fungi(100);Ascomycota(100);Pezizomycotina(100);Sordariomycetes(84);unclassified(84);unclassified(84);unclassified(84);unclassified(84);
Otu592	6	Eukaryota(100);Fungi(100);Ascomycota(100);unclassified(84);unclassified(84);unclassified(84);unclassified(84);unclassified(84);unclassified(84);
Otu616	6	Eukaryota(100);Fungi(100);Ascomycota(100);unclassified;unclassified;unclassified;unclassified;unclassified;unclassified;
Otu623	6	Eukaryota(100);Fungi(100);Ascomycota(100);unclassified;unclassified;unclassified;unclassified;unclassified;unclassified;
Otu635	6	Eukaryota(100);Fungi(100);Ascomycota(100);unclassified;unclassified;unclassified;unclassified;unclassified;unclassified;
Otu653	6	Eukaryota(100);Fungi(100);Ascomycota(100);unclassified(100);unclassified(100);unclassified(100);unclassified(100);unclassified(100);unclassified(100);
Otu659	6	Eukaryota(100);Fungi(100);Ascomycota(100);unclassified(100);unclassified(100);unclassified(100);unclassified(100);unclassified(100);unclassified(100);
Otu686	6	Eukaryota(100);Fungi(100);Basidiomycota(100);undefined(100);Agaricomycetes(100);unclassified(100);unclassified(100);unclassified(100);unclassified(100);
Otu700	6	Eukaryota(100);Fungi(100);unclassified(100);unclassified(100);unclassified(100);unclassified(100);unclassified(100);unclassified(100);unclassified(100);
Otu786	6	Eukaryota(100);Fungi(100);Ascomycota(100);unclassified(100);unclassified(100);unclassified(100);unclassified(100);unclassified(100);unclassified(100);
Otu797	6	Eukaryota(100);Fungi(100);Ascomycota(100);unclassified;unclassified;unclassified;unclassified;unclassified;unclassified;
Otu811	6	Eukaryota(100);Fungi(100);Ascomycota(100);unclassified;unclassified;unclassified;unclassified;unclassified;unclassified;
Otu812	6	Eukaryota(100);Fungi(100);Ascomycota(100);Pezizomycotina(100);unclassified(100);unclassified(100);unclassified(100);unclassified(100);unclassified(100);
Otu822	6	Eukaryota(100);Fungi(100);Basidiomycota(100);undefined(100);Agaricomycetes(84);unclassified(84);unclassified(84);unclassified(84);unclassified(84);
Otu829	6	Eukaryota(100);Fungi(100);Ascomycota(100);unclassified(100);unclassified(100);unclassified(100);unclassified(100);unclassified(100);unclassified(100);
Otu837	6	Eukaryota(100);Fungi(100);Ascomycota(100);unclassified;unclassified;unclassified;unclassified;unclassified;unclassified;
Otu841	6	Eukaryota(100);Fungi(100);Ascomycota(100);unclassified;unclassified;unclassified;unclassified;unclassified;unclassified;
Otu847	6	Eukaryota(100);Fungi(100);Ascomycota(100);unclassified(100);unclassified(100);unclassified(100);unclassified(100);unclassified(100);unclassified(100);
Otu849	6	Eukaryota(100);Fungi(100);Ascomycota(100);unclassified(100);unclassified(100);unclassified(100);unclassified(100);unclassified(100);unclassified(100);
Otu868	6	Eukaryota(100);Fungi(100);Ascomycota(100);unclassified(84);unclassified(84);unclassified(84);unclassified(84);unclassified(84);unclassified(84);
Otu892	6	Eukaryota(100);Fungi(100);Ascomycota(100);unclassified(100);unclassified(100);unclassified(100);unclassified(100);unclassified(100);unclassified(100);
Otu897	6	Eukaryota(100);Fungi(100);Ascomycota(100);Pezizomycotina(84);unclassified(84);unclassified(84);unclassified(84);unclassified(84);unclassified(84);
Otu098	5	Eukaryota(100);Fungi(100);Ascomycota(100);unclassified(80);unclassified(80);unclassified(80);unclassified(80);unclassified(80);unclassified(80);
Otu269	5	Eukaryota(100);Fungi(100);Ascomycota(100);unclassified(80);unclassified(80);unclassified(80);unclassified(80);unclassified(80);unclassified(80);
Otu289	5	Eukaryota(100);Fungi(100);Ascomycota(100);unclassified(80);unclassified(80);unclassified(80);unclassified(80);unclassified(80);unclassified(80);
Otu379	5	Eukaryota(100);Fungi(100);Ascomycota(100);unclassified(100);unclassified(100);unclassified(100);unclassified(100);unclassified(100);unclassified(100);
Otu383	5	Eukaryota(100);Fungi(100);Ascomycota(100);unclassified(100);unclassified(100);unclassified(100);unclassified(100);unclassified(100);unclassified(100);
Otu433	5	Eukaryota(100);Fungi(100);Ascomycota(100);unclassified;unclassified;unclassified;unclassified;unclassified;unclassified;
Otu438	5	Eukaryota(100);Fungi(100);Ascomycota(100);Pezizomycotina(100);Sordariomycetes(80);unclassified(80);unclassified(80);unclassified(80);unclassified(80);
Otu446	5	Eukaryota(100);Fungi(100);Ascomycota(100);unclassified(100);unclassified(100);unclassified(100);unclassified(100);unclassified(100);unclassified(100);
Otu465	5	Eukaryota(100);Fungi(100);Ascomycota(100);Pezizomycotina(100);unclassified(100);unclassified(100);unclassified(100);unclassified(100);unclassified(100);
Otu468	5	Eukaryota(100);Fungi(100);Ascomycota(100);Pezizomycotina(100);unclassified;unclassified;unclassified;unclassified;unclassified;
Otu476	5	Eukaryota(100);Fungi(100);Ascomycota(100);unclassified(100);unclassified(100);unclassified(100);unclassified(100);unclassified(100);unclassified(100);
Otu477	5	Eukaryota(100);Fungi(100);Ascomycota(100);unclassified(100);unclassified(100);unclassified(100);unclassified(100);unclassified(100);unclassified(100);
Otu491	5	Eukaryota(100);Fungi(100);Ascomycota(100);unclassified(100);unclassified(100);unclassified(100);unclassified(100);unclassified(100);unclassified(100);
Otu505	5	Eukaryota(100);Fungi(100);Ascomycota(100);Pezizomycotina(100);Sordariomycetes(100);unclassified(100);unclassified(100);unclassified(100);unclassified(100);
Otu510	5	Eukaryota(100);Fungi(100);Ascomycota(100);unclassified;unclassified;unclassified;unclassified;unclassified;unclassified;
Otu515	5	Eukaryota(100);Fungi(100);Ascomycota(100);unclassified(100);unclassified(100);unclassified(100);unclassified(100);unclassified(100);unclassified(100);
Otu564	5	Eukaryota(100);Fungi(100);Ascomycota(100);unclassified(100);unclassified(100);unclassified(100);unclassified(100);unclassified(100);unclassified(100);
Otu570	5	Eukaryota(100);Fungi(100);Ascomycota(100);unclassified(80);unclassified(80);unclassified(80);unclassified(80);unclassified(80);unclassified(80);
Otu578	5	Eukaryota(100);Fungi(100);Ascomycota(100);Pezizomycotina(100);unclassified;unclassified;unclassified;unclassified;unclassified;
Otu582	5	Eukaryota(100);Fungi(100);Ascomycota(100);unclassified;unclassified;unclassified;unclassified;unclassified;unclassified;
Otu586	5	Eukaryota(100);Fungi(100);Ascomycota(100);unclassified(100);unclassified(100);unclassified(100);unclassified(100);unclassified(100);unclassified(100);
Otu593	5	Eukaryota(100);Fungi(100);Ascomycota(100);unclassified(100);unclassified(100);unclassified(100);unclassified(100);unclassified(100);unclassified(100);
Otu599	5	Eukaryota(100);Fungi(100);Ascomycota(100);unclassified;unclassified;unclassified;unclassified;unclassified;unclassified;
Otu621	5	Eukaryota(100);Fungi(100);Ascomycota(100);unclassified(100);unclassified(100);unclassified(100);unclassified(100);unclassified(100);unclassified(100);
Otu627	5	Eukaryota(100);Fungi(100);Ascomycota(100);Pezizomycotina(100);Sordariomycetes(100);unclassified(100);unclassified(100);unclassified(100);unclassified(100);
Otu637	5	Eukaryota(100);Fungi(100);Ascomycota(100);unclassified(80);unclassified(80);unclassified(80);unclassified(80);unclassified(80);unclassified(80);
Otu665	5	Eukaryota(100);Fungi(100);Ascomycota(100);unclassified(80);unclassified(80);unclassified(80);unclassified(80);unclassified(80);unclassified(80);
Otu672	5	Eukaryota(100);Fungi(100);Ascomycota(100);unclassified;unclassified;unclassified;unclassified;unclassified;unclassified;
Otu682	5	Eukaryota(100);Fungi(100);Ascomycota(100);unclassified(100);unclassified(100);unclassified(100);unclassified(100);unclassified(100);unclassified(100);
Otu684	5	Eukaryota(100);Fungi(100);Ascomycota(100);unclassified(100);unclassified(100);unclassified(100);unclassified(100);unclassified(100);unclassified(100);
Otu693	5	Eukaryota(100);Fungi(100);Ascomycota(100);unclassified(100);unclassified(100);unclassified(100);unclassified(100);unclassified(100);unclassified(100);
Otu701	5	Eukaryota(100);Fungi(100);Ascomycota(100);Pezizomycotina(100);unclassified(100);unclassified(100);unclassified(100);unclassified(100);unclassified(100);
Otu703	5	Eukaryota(100);Fungi(100);Ascomycota(100);Pezizomycotina(100);unclassified;unclassified;unclassified;unclassified;unclassified;
Otu727	5	Eukaryota(100);Fungi(100);Ascomycota(100);unclassified(100);unclassified(100);unclassified(100);unclassified(100);unclassified(100);unclassified(100);
Otu750	5	Eukaryota(100);Fungi(100);Ascomycota(100);unclassified(100);unclassified(100);unclassified(100);unclassified(100);unclassified(100);unclassified(100);
Otu768	5	Eukaryota(100);Fungi(100);Ascomycota(100);Pezizomycotina(100);unclassified;unclassified;unclassified;unclassified;unclassified;
Otu776	5	Eukaryota(100);Fungi(100);Ascomycota(100);unclassified(100);unclassified(100);unclassified(100);unclassified(100);unclassified(100);unclassified(100);
Otu784	5	Eukaryota(100);Fungi(100);Ascomycota(100);unclassified(100);unclassified(100);unclassified(100);unclassified(100);unclassified(100);unclassified(100);
Otu792	5	Eukaryota(100);Fungi(100);unclassified(100);unclassified(100);unclassified(100);unclassified(100);unclassified(100);unclassified(100);unclassified(100);
Otu793	5	Eukaryota(100);Fungi(100);Ascomycota(100);Pezizomycotina(100);unclassified;unclassified;unclassified;unclassified;unclassified;
Otu820	5	Eukaryota(100);Fungi(100);Ascomycota(100);unclassified(100);unclassified(100);unclassified(100);unclassified(100);unclassified(100);unclassified(100);
Otu823	5	Eukaryota(100);Fungi(100);Ascomycota(100);unclassified(80);unclassified(80);unclassified(80);unclassified(80);unclassified(80);unclassified(80);
Otu827	5	Eukaryota(100);Fungi(100);Ascomycota(100);unclassified;unclassified;unclassified;unclassified;unclassified;unclassified;
Otu832	5	Eukaryota(100);Fungi(100);Ascomycota(100);unclassified(100);unclassified(100);unclassified(100);unclassified(100);unclassified(100);unclassified(100);
Otu835	5	Eukaryota(100);Fungi(100);Ascomycota(100);unclassified(100);unclassified(100);unclassified(100);unclassified(100);unclassified(100);unclassified(100);
Otu858	5	Eukaryota(100);Fungi(100);Ascomycota(100);Pezizomycotina(100);unclassified(100);unclassified(100);unclassified(100);unclassified(100);unclassified(100);
Otu860	5	Eukaryota(100);Fungi(100);Ascomycota(100);Pezizomycotina(100);Sordariomycetes(100);unclassified(100);unclassified(100);unclassified(100);unclassified(100);
Otu865	5	Eukaryota(100);Fungi(100);Ascomycota(100);Pezizomycotina(100);Pezizomycetes(80);Pezizales(80);Ascobolaceae(80);Saccobolus(80);Saccobolus__dilutellus(80);
Otu872	5	Eukaryota(100);Fungi(100);Ascomycota(100);unclassified;unclassified;unclassified;unclassified;unclassified;unclassified;
Otu874	5	Eukaryota(100);Fungi(100);Ascomycota(100);unclassified;unclassified;unclassified;unclassified;unclassified;unclassified;
Otu034	4	Eukaryota(100);Fungi(100);Ascomycota(100);unclassified;unclassified;unclassified;unclassified;unclassified;unclassified;
Otu083	4	Eukaryota(100);Fungi(100);Ascomycota(100);Pezizomycotina(100);unclassified;unclassified;unclassified;unclassified;unclassified;
Otu128	4	Eukaryota(100);Fungi(100);Ascomycota(100);unclassified(100);unclassified(100);unclassified(100);unclassified(100);unclassified(100);unclassified(100);
Otu130	4	Eukaryota(100);Fungi(100);Ascomycota(100);unclassified(100);unclassified(100);unclassified(100);unclassified(100);unclassified(100);unclassified(100);
Otu150	4	Eukaryota(100);Fungi(100);Ascomycota(100);unclassified(100);unclassified(100);unclassified(100);unclassified(100);unclassified(100);unclassified(100);
Otu170	4	Eukaryota(100);Fungi(100);Ascomycota(100);unclassified;unclassified;unclassified;unclassified;unclassified;unclassified;
Otu199	4	Eukaryota(100);Fungi(100);Ascomycota(100);unclassified;unclassified;unclassified;unclassified;unclassified;unclassified;
Otu223	4	Eukaryota(100);Fungi(100);Ascomycota(100);unclassified(100);unclassified(100);unclassified(100);unclassified(100);unclassified(100);unclassified(100);
Otu229	4	Eukaryota(100);Fungi(100);Ascomycota(100);unclassified(100);unclassified(100);unclassified(100);unclassified(100);unclassified(100);unclassified(100);
Otu285	4	Eukaryota(100);Fungi(100);Ascomycota(100);Pezizomycotina(100);Sordariomycetes(100);unclassified(100);unclassified(100);unclassified(100);unclassified(100);
Otu304	4	Eukaryota(100);Fungi(100);Ascomycota(100);Pezizomycotina(100);Sordariomycetes(100);unclassified(100);unclassified(100);unclassified(100);unclassified(100);
Otu357	4	Eukaryota(100);Fungi(100);Ascomycota(100);Pezizomycotina(100);unclassified;unclassified;unclassified;unclassified;unclassified;
Otu367	4	Eukaryota(100);Fungi(100);Ascomycota(100);unclassified(100);unclassified(100);unclassified(100);unclassified(100);unclassified(100);unclassified(100);
Otu380	4	Eukaryota(100);Fungi(100);Ascomycota(100);unclassified;unclassified;unclassified;unclassified;unclassified;unclassified;
Otu459	4	Eukaryota(100);Fungi(100);Ascomycota(100);unclassified(100);unclassified(100);unclassified(100);unclassified(100);unclassified(100);unclassified(100);
Otu483	4	Eukaryota(100);Fungi(100);Ascomycota(100);unclassified(100);unclassified(100);unclassified(100);unclassified(100);unclassified(100);unclassified(100);
Otu490	4	Eukaryota(100);Fungi(100);Ascomycota(100);unclassified(100);unclassified(100);unclassified(100);unclassified(100);unclassified(100);unclassified(100);
Otu503	4	Eukaryota(100);Fungi(100);Ascomycota(100);unclassified;unclassified;unclassified;unclassified;unclassified;unclassified;
Otu506	4	Eukaryota(100);Fungi(100);Ascomycota(100);Pezizomycotina(100);Sordariomycetes(100);unclassified(100);unclassified(100);unclassified(100);unclassified(100);
Otu528	4	Eukaryota(100);Fungi(100);Ascomycota(100);Pezizomycotina(100);unclassified(100);unclassified(100);unclassified(100);unclassified(100);unclassified(100);
Otu552	4	Eukaryota(100);Fungi(100);Ascomycota(100);Pezizomycotina(100);unclassified(100);unclassified(100);unclassified(100);unclassified(100);unclassified(100);
Otu566	4	Eukaryota(100);Fungi(100);Ascomycota(100);Pezizomycotina(100);Sordariomycetes(100);unclassified(100);unclassified(100);unclassified(100);unclassified(100);
Otu576	4	Eukaryota(100);Fungi(100);Ascomycota(100);unclassified(100);unclassified(100);unclassified(100);unclassified(100);unclassified(100);unclassified(100);
Otu577	4	Eukaryota(100);Fungi(100);Ascomycota(100);unclassified(100);unclassified(100);unclassified(100);unclassified(100);unclassified(100);unclassified(100);
Otu583	4	Eukaryota(100);Fungi(100);Ascomycota(100);Pezizomycotina(100);Sordariomycetes(100);unclassified(100);unclassified(100);unclassified(100);unclassified(100);
Otu587	4	Eukaryota(100);Fungi(100);Ascomycota(100);unclassified(100);unclassified(100);unclassified(100);unclassified(100);unclassified(100);unclassified(100);
Otu619	4	Eukaryota(100);Fungi(100);Ascomycota(100);unclassified;unclassified;unclassified;unclassified;unclassified;unclassified;
Otu624	4	Eukaryota(100);Fungi(100);Ascomycota(100);unclassified(100);unclassified(100);unclassified(100);unclassified(100);unclassified(100);unclassified(100);
Otu645	4	Eukaryota(100);Fungi(100);Ascomycota(100);unclassified;unclassified;unclassified;unclassified;unclassified;unclassified;
Otu663	4	Eukaryota(100);Fungi(100);Ascomycota(100);unclassified;unclassified;unclassified;unclassified;unclassified;unclassified;
Otu666	4	Eukaryota(100);Fungi(100);Ascomycota(100);unclassified;unclassified;unclassified;unclassified;unclassified;unclassified;
Otu708	4	Eukaryota(100);Fungi(100);Ascomycota(100);unclassified;unclassified;unclassified;unclassified;unclassified;unclassified;
Otu724	4	Eukaryota(100);Fungi(100);Ascomycota(100);unclassified;unclassified;unclassified;unclassified;unclassified;unclassified;
Otu734	4	Eukaryota(100);Fungi(100);Ascomycota(100);unclassified;unclassified;unclassified;unclassified;unclassified;unclassified;
Otu738	4	Eukaryota(100);Fungi(100);Ascomycota(100);Pezizomycotina(100);unclassified;unclassified;unclassified;unclassified;unclassified;
Otu751	4	Eukaryota(100);Fungi(100);Ascomycota(100);unclassified;unclassified;unclassified;unclassified;unclassified;unclassified;
Otu752	4	Eukaryota(100);Fungi(100);Ascomycota(100);unclassified;unclassified;unclassified;unclassified;unclassified;unclassified;
Otu761	4	Eukaryota(100);Fungi(100);Zygomycota(100);Mucoromycotina(100);undefined(100);Mortierellales(100);Mortierellaceae(100);unclassified;unclassified;
Otu770	4	Eukaryota(100);Fungi(100);Ascomycota(100);unclassified(100);unclassified(100);unclassified(100);unclassified(100);unclassified(100);unclassified(100);
Otu800	4	Eukaryota(100);Fungi(100);Ascomycota(100);Pezizomycotina(100);Sordariomycetes(100);Glomerellales(100);Plectosphaerellaceae(100);unclassified(100);unclassified(100);
Otu804	4	Eukaryota(100);Fungi(100);Ascomycota(100);unclassified(100);unclassified(100);unclassified(100);unclassified(100);unclassified(100);unclassified(100);
Otu825	4	Eukaryota(100);Fungi(100);Ascomycota(100);Pezizomycotina(100);unclassified;unclassified;unclassified;unclassified;unclassified;
Otu834	4	Eukaryota(100);Fungi(100);Ascomycota(100);unclassified(100);unclassified(100);unclassified(100);unclassified(100);unclassified(100);unclassified(100);
Otu838	4	Eukaryota(100);Fungi(100);Ascomycota(100);Pezizomycotina(100);unclassified;unclassified;unclassified;unclassified;unclassified;
Otu840	4	Eukaryota(100);Fungi(100);Ascomycota(100);unclassified(100);unclassified(100);unclassified(100);unclassified(100);unclassified(100);unclassified(100);
Otu846	4	Eukaryota(100);Fungi(100);Ascomycota(100);unclassified;unclassified;unclassified;unclassified;unclassified;unclassified;
Otu848	4	Eukaryota(100);Fungi(100);Ascomycota(100);unclassified(100);unclassified(100);unclassified(100);unclassified(100);unclassified(100);unclassified(100);
Otu851	4	Eukaryota(100);Fungi(100);Ascomycota(100);unclassified(100);unclassified(100);unclassified(100);unclassified(100);unclassified(100);unclassified(100);
Otu852	4	Eukaryota(100);Fungi(100);Ascomycota(100);Pezizomycotina(100);unclassified;unclassified;unclassified;unclassified;unclassified;
Otu854	4	Eukaryota(100);Fungi(100);Ascomycota(100);Pezizomycotina(100);Sordariomycetes(100);unclassified(100);unclassified(100);unclassified(100);unclassified(100);
Otu855	4	Eukaryota(100);Fungi(100);Ascomycota(100);Pezizomycotina(100);unclassified(100);unclassified(100);unclassified(100);unclassified(100);unclassified(100);
Otu859	4	Eukaryota(100);Fungi(100);Ascomycota(100);Pezizomycotina(100);unclassified(100);unclassified(100);unclassified(100);unclassified(100);unclassified(100);
Otu869	4	Eukaryota(100);Fungi(100);Ascomycota(100);unclassified;unclassified;unclassified;unclassified;unclassified;unclassified;
Otu871	4	Eukaryota(100);Fungi(100);Ascomycota(100);unclassified(100);unclassified(100);unclassified(100);unclassified(100);unclassified(100);unclassified(100);
Otu875	4	Eukaryota(100);Fungi(100);Ascomycota(100);Pezizomycotina(100);unclassified;unclassified;unclassified;unclassified;unclassified;
Otu878	4	Eukaryota(100);Fungi(100);Ascomycota(100);unclassified(100);unclassified(100);unclassified(100);unclassified(100);unclassified(100);unclassified(100);
Otu879	4	Eukaryota(100);Fungi(100);Ascomycota(100);unclassified(100);unclassified(100);unclassified(100);unclassified(100);unclassified(100);unclassified(100);
Otu881	4	Eukaryota(100);Fungi(100);Ascomycota(100);unclassified(100);unclassified(100);unclassified(100);unclassified(100);unclassified(100);unclassified(100);
Otu888	4	Eukaryota(100);Fungi(100);Ascomycota(100);unclassified(100);unclassified(100);unclassified(100);unclassified(100);unclassified(100);unclassified(100);
Otu890	4	Eukaryota(100);Fungi(100);Ascomycota(100);Pezizomycotina(100);unclassified(100);unclassified(100);unclassified(100);unclassified(100);unclassified(100);
Otu894	4	Eukaryota(100);Fungi(100);Ascomycota(100);unclassified;unclassified;unclassified;unclassified;unclassified;unclassified;
Otu895	4	Eukaryota(100);Fungi(100);Ascomycota(100);Pezizomycotina(100);unclassified(100);unclassified(100);unclassified(100);unclassified(100);unclassified(100);
Otu900	4	Eukaryota(100);Fungi(100);unclassified(100);unclassified(100);unclassified(100);unclassified(100);unclassified(100);unclassified(100);unclassified(100);
Otu902	4	Eukaryota(100);Fungi(100);unclassified;unclassified;unclassified;unclassified;unclassified;unclassified;unclassified;
Otu105	3	Eukaryota(100);Fungi(100);Ascomycota(100);Pezizomycotina(100);Sordariomycetes(100);unclassified(100);unclassified(100);unclassified(100);unclassified(100);
Otu118	3	Eukaryota(100);Fungi(100);Ascomycota(100);unclassified;unclassified;unclassified;unclassified;unclassified;unclassified;
Otu122	3	Eukaryota(100);Fungi(100);Ascomycota(100);Pezizomycotina(100);unclassified;unclassified;unclassified;unclassified;unclassified;
Otu129	3	Eukaryota(100);Fungi(100);Ascomycota(100);Pezizomycotina(100);unclassified;unclassified;unclassified;unclassified;unclassified;
Otu165	3	Eukaryota(100);Fungi(100);unclassified;unclassified;unclassified;unclassified;unclassified;unclassified;unclassified;
Otu224	3	Eukaryota(100);Fungi(100);Ascomycota(100);unclassified(100);unclassified(100);unclassified(100);unclassified(100);unclassified(100);unclassified(100);
Otu259	3	Eukaryota(100);Fungi(100);Ascomycota(100);Pezizomycotina(100);unclassified(100);unclassified(100);unclassified(100);unclassified(100);unclassified(100);
Otu273	3	Eukaryota(100);Fungi(100);Ascomycota(100);unclassified(100);unclassified(100);unclassified(100);unclassified(100);unclassified(100);unclassified(100);
Otu358	3	Eukaryota(100);Fungi(100);Ascomycota(100);Pezizomycotina(100);unclassified;unclassified;unclassified;unclassified;unclassified;
Otu394	3	Eukaryota(100);Fungi(100);Ascomycota(100);Pezizomycotina(100);unclassified(100);unclassified(100);unclassified(100);unclassified(100);unclassified(100);
Otu405	3	Eukaryota(100);Fungi(100);Ascomycota(100);unclassified(100);unclassified(100);unclassified(100);unclassified(100);unclassified(100);unclassified(100);
Otu423	3	Eukaryota(100);Fungi(100);Ascomycota(100);unclassified;unclassified;unclassified;unclassified;unclassified;unclassified;
Otu447	3	Eukaryota(100);Fungi(100);Ascomycota(100);unclassified;unclassified;unclassified;unclassified;unclassified;unclassified;
Otu448	3	Eukaryota(100);Fungi(100);Ascomycota(100);Pezizomycotina(100);unclassified(100);unclassified(100);unclassified(100);unclassified(100);unclassified(100);
Otu460	3	Eukaryota(100);Fungi(100);Ascomycota(100);Pezizomycotina(100);unclassified(100);unclassified(100);unclassified(100);unclassified(100);unclassified(100);
Otu469	3	Eukaryota(100);Fungi(100);Ascomycota(100);Pezizomycotina(100);unclassified;unclassified;unclassified;unclassified;unclassified;
Otu492	3	Eukaryota(100);Fungi(100);Ascomycota(100);unclassified(100);unclassified(100);unclassified(100);unclassified(100);unclassified(100);unclassified(100);
Otu548	3	Eukaryota(100);Fungi(100);Ascomycota(100);unclassified(100);unclassified(100);unclassified(100);unclassified(100);unclassified(100);unclassified(100);
Otu584	3	Eukaryota(100);Fungi(100);Ascomycota(100);Pezizomycotina(100);Sordariomycetes(100);unclassified(100);unclassified(100);unclassified(100);unclassified(100);
Otu604	3	Eukaryota(100);Fungi(100);Ascomycota(100);unclassified;unclassified;unclassified;unclassified;unclassified;unclassified;
Otu615	3	Eukaryota(100);Fungi(100);Ascomycota(100);Pezizomycotina(100);unclassified;unclassified;unclassified;unclassified;unclassified;
Otu650	3	Eukaryota(100);Fungi(100);Ascomycota(100);Pezizomycotina(100);unclassified;unclassified;unclassified;unclassified;unclassified;
Otu654	3	Eukaryota(100);Fungi(100);Ascomycota(100);unclassified(100);unclassified(100);unclassified(100);unclassified(100);unclassified(100);unclassified(100);
Otu656	3	Eukaryota(100);Fungi(100);Ascomycota(100);unclassified(100);unclassified(100);unclassified(100);unclassified(100);unclassified(100);unclassified(100);
Otu671	3	Eukaryota(100);Fungi(100);Ascomycota(100);unclassified;unclassified;unclassified;unclassified;unclassified;unclassified;
Otu687	3	Eukaryota(100);Fungi(100);Ascomycota(100);Pezizomycotina(100);unclassified;unclassified;unclassified;unclassified;unclassified;
Otu696	3	Eukaryota(100);Fungi(100);Ascomycota(100);Pezizomycotina(100);unclassified;unclassified;unclassified;unclassified;unclassified;
Otu705	3	Eukaryota(100);Fungi(100);Ascomycota(100);unclassified(100);unclassified(100);unclassified(100);unclassified(100);unclassified(100);unclassified(100);
Otu710	3	Eukaryota(100);Fungi(100);Ascomycota(100);unclassified(100);unclassified(100);unclassified(100);unclassified(100);unclassified(100);unclassified(100);
Otu718	3	Eukaryota(100);Fungi(100);Ascomycota(100);Pezizomycotina(100);Dothideomycetes(100);Capnodiales(100);unclassified(100);unclassified(100);unclassified(100);
Otu731	3	Eukaryota(100);Fungi(100);Ascomycota(100);unclassified;unclassified;unclassified;unclassified;unclassified;unclassified;
Otu772	3	Eukaryota(100);Fungi(100);Ascomycota(100);undefined(100);undefined(100);undefined(100);undefined(100);Ochroconis(100);unclassified;
Otu775	3	Eukaryota(100);Fungi(100);Ascomycota(100);Pezizomycotina(100);Sordariomycetes(100);unclassified(100);unclassified(100);unclassified(100);unclassified(100);
Otu779	3	Eukaryota(100);Fungi(100);Ascomycota(100);unclassified;unclassified;unclassified;unclassified;unclassified;unclassified;
Otu780	3	Eukaryota(100);Fungi(100);Ascomycota(100);Pezizomycotina(100);Sordariomycetes(100);unclassified(100);unclassified(100);unclassified(100);unclassified(100);
Otu782	3	Eukaryota(100);Fungi(100);Ascomycota(100);unclassified(100);unclassified(100);unclassified(100);unclassified(100);unclassified(100);unclassified(100);
Otu783	3	Eukaryota(100);Fungi(100);Ascomycota(100);Pezizomycotina(100);unclassified(100);unclassified(100);unclassified(100);unclassified(100);unclassified(100);
Otu787	3	Eukaryota(100);Fungi(100);Ascomycota(100);unclassified(100);unclassified(100);unclassified(100);unclassified(100);unclassified(100);unclassified(100);
Otu790	3	Eukaryota(100);Fungi(100);unclassified(100);unclassified(100);unclassified(100);unclassified(100);unclassified(100);unclassified(100);unclassified(100);
Otu794	3	Eukaryota(100);Fungi(100);Ascomycota(100);Pezizomycotina(100);unclassified(100);unclassified(100);unclassified(100);unclassified(100);unclassified(100);
Otu798	3	Eukaryota(100);Fungi(100);Ascomycota(100);unclassified(100);unclassified(100);unclassified(100);unclassified(100);unclassified(100);unclassified(100);
Otu815	3	Eukaryota(100);Fungi(100);Ascomycota(100);Pezizomycotina(100);unclassified;unclassified;unclassified;unclassified;unclassified;
Otu821	3	Eukaryota(100);Fungi(100);Ascomycota(100);Pezizomycotina(100);Pezizomycetes(100);Pezizales(100);Pezizaceae(100);unclassified(100);unclassified(100);
Otu833	3	Eukaryota(100);Fungi(100);Ascomycota(100);unclassified;unclassified;unclassified;unclassified;unclassified;unclassified;
Otu836	3	Eukaryota(100);Fungi(100);Ascomycota(100);Pezizomycotina(100);unclassified;unclassified;unclassified;unclassified;unclassified;
Otu839	3	Eukaryota(100);Fungi(100);Ascomycota(100);Pezizomycotina(100);unclassified;unclassified;unclassified;unclassified;unclassified;
Otu842	3	Eukaryota(100);Fungi(100);Ascomycota(100);unclassified;unclassified;unclassified;unclassified;unclassified;unclassified;
Otu844	3	Eukaryota(100);Fungi(100);Ascomycota(100);unclassified(100);unclassified(100);unclassified(100);unclassified(100);unclassified(100);unclassified(100);
Otu850	3	Eukaryota(100);Fungi(100);Ascomycota(100);Pezizomycotina(100);unclassified(100);unclassified(100);unclassified(100);unclassified(100);unclassified(100);
Otu856	3	Eukaryota(100);Fungi(100);Ascomycota(100);unclassified(100);unclassified(100);unclassified(100);unclassified(100);unclassified(100);unclassified(100);
Otu857	3	Eukaryota(100);Fungi(100);Ascomycota(100);unclassified(100);unclassified(100);unclassified(100);unclassified(100);unclassified(100);unclassified(100);
Otu861	3	Eukaryota(100);Fungi(100);Ascomycota(100);unclassified(100);unclassified(100);unclassified(100);unclassified(100);unclassified(100);unclassified(100);
Otu862	3	Eukaryota(100);Fungi(100);Ascomycota(100);unclassified;unclassified;unclassified;unclassified;unclassified;unclassified;
Otu863	3	Eukaryota(100);Fungi(100);Ascomycota(100);unclassified(100);unclassified(100);unclassified(100);unclassified(100);unclassified(100);unclassified(100);
Otu864	3	Eukaryota(100);Fungi(100);Ascomycota(100);unclassified(100);unclassified(100);unclassified(100);unclassified(100);unclassified(100);unclassified(100);
Otu866	3	Eukaryota(100);Fungi(100);Ascomycota(100);unclassified;unclassified;unclassified;unclassified;unclassified;unclassified;
Otu867	3	Eukaryota(100);Fungi(100);Ascomycota(100);unclassified(100);unclassified(100);unclassified(100);unclassified(100);unclassified(100);unclassified(100);
Otu870	3	Eukaryota(100);Fungi(100);Ascomycota(100);Pezizomycotina(100);unclassified;unclassified;unclassified;unclassified;unclassified;
Otu876	3	Eukaryota(100);Fungi(100);Ascomycota(100);Pezizomycotina(100);unclassified(100);unclassified(100);unclassified(100);unclassified(100);unclassified(100);
Otu882	3	Eukaryota(100);Fungi(100);Ascomycota(100);unclassified(100);unclassified(100);unclassified(100);unclassified(100);unclassified(100);unclassified(100);
Otu883	3	Eukaryota(100);Fungi(100);Ascomycota(100);unclassified;unclassified;unclassified;unclassified;unclassified;unclassified;
Otu884	3	Eukaryota(100);Fungi(100);Ascomycota(100);unclassified(100);unclassified(100);unclassified(100);unclassified(100);unclassified(100);unclassified(100);
Otu885	3	Eukaryota(100);Fungi(100);Ascomycota(100);unclassified;unclassified;unclassified;unclassified;unclassified;unclassified;
Otu886	3	Eukaryota(100);Fungi(100);Ascomycota(100);unclassified;unclassified;unclassified;unclassified;unclassified;unclassified;
Otu887	3	Eukaryota(100);Fungi(100);Ascomycota(100);unclassified;unclassified;unclassified;unclassified;unclassified;unclassified;
Otu889	3	Eukaryota(100);Fungi(100);Ascomycota(100);unclassified(100);unclassified(100);unclassified(100);unclassified(100);unclassified(100);unclassified(100);
