# Supplementary material for: Plant host and drought shape the root associated fungal microbiota in rice
Source: PeerJ. 2019 Sep 11;7:e7463. doi: 10.7717/peerj.7463 (PMC6744933; doi:10.7717/peerj.7463)
Supplement: Supplemental Information 1 [file peerj-07-7463-s011.gz › data and code/scripts/tree.R]

#Load data:
abund<-read.table("abundance_data.csv", sep = ",",h=T, row.names = 1)

seq<-read.table("representative_seq_OTUnames.txt",sep = "\t")

tax<-read.table("file.otus.csv",h=T,sep = ",",row.names = 1)

library(Biostrings)
seq <- readDNAStringSet("representative_seq_OTUnames.txt")
seq_name = names(seq)
sequence = paste(seq)
df <- data.frame(seq_name, sequence)
write.table(df,"sequences_OTUs.csv",sep = ",")
#manually add ceros in rownames to match the other files
#open it again:
seq<-read.table("sequences_OTUs.csv",sep = ",",h=T,row.names = 1)


#Ascomycota
asc<-subset(tax, subset = division=="Ascomycota")
write.table(asc,"ascomycota.names",sep = ",")
seq.asc<-as.matrix(seq[rownames(seq) %in% rownames(asc), ])
write.table(seq.asc,"ascomycota.seq.csv")


#Basidiomycota
bas<-subset(tax, subset = division=="Basidiomycota")
write.table(bas,"basidiomycota.names",sep = ",")
seq.bas<-as.matrix(seq[rownames(seq) %in% rownames(bas), ])
write.table(seq.bas,"basidiomycota.seq.csv")

#Chytridiomycota
chy<-subset(tax, subset = division=="Chytridiomycota")
write.table(chy,"Chytridiomycota.names",sep = ",")
seq.chy<-as.matrix(seq[rownames(seq) %in% rownames(chy), ])
write.table(seq.chy,"Chytridiomycota.seq.csv")

#Glomeromycota
glom<-subset(tax, subset = division=="Glomeromycota")
write.table(glom,"Glomeromycota.names",sep = ",")
seq.glom<-as.matrix(seq[rownames(seq) %in% rownames(glom), ])
write.table(seq.glom,"Glomeromycota.seq.csv")

#unclassified
unc<-subset(tax, subset = division=="unclassified")
write.table(unc,"unclassified.names",sep = ",")
seq.unc<-as.matrix(seq[rownames(seq) %in% rownames(unc), ])
write.table(seq.unc,"unclassified.seq.csv")


#Zygomycota
zyg<-subset(tax, subset = division=="Zygomycota")
write.table(zyg,"Zygomycota.names",sep = ",")
seq.zyg<-as.matrix(seq[rownames(seq) %in% rownames(zyg), ])
write.table(seq.zyg,"Zygomycota.seq.csv")
